# Supplementary material for: RNA sequencing analysis of FGF2-responsive transcriptome in skin fibroblasts
Source: PeerJ. 2021 Jan 15;9:e10671. doi: 10.7717/peerj.10671 (PMC7812929; doi:10.7717/peerj.10671)
Supplement: Supplemental Information 3 [file peerj-09-10671-s003.xlsx]

## Sheet: Table S2
Additional file 3.List of differentially expressed mRNAs
ensembl_gene_id	external_gene_name	entrezgene_id	description	baseMean	log2FoldChange	pvalue	padj
ENSG00000101188	NTSR1	4923	neurotensin receptor 1 [Source:HGNC Symbol;Acc:HGNC:8039]	1621.77	7.17805	3.37895e-135	1.22249e-132
ENSG00000196611	MMP1	4312	matrix metallopeptidase 1 [Source:HGNC Symbol;Acc:HGNC:7155]	150423	5.83074	2.45158e-134	1.94206e-131
ENSG00000108342	CSF3	1440	colony stimulating factor 3 [Source:HGNC Symbol;Acc:HGNC:2438]	124.619	5.60468	1.76763e-16	3.90216e-15
ENSG00000170373	CST1	1469	cystatin SN [Source:HGNC Symbol;Acc:HGNC:2473]	191.635	5.16839	9.8462e-46	6.82146e-44
ENSG00000144821	MYH15	22989	myosin heavy chain 15 [Source:HGNC Symbol;Acc:HGNC:31073]	144.616	5.09919	1.23545e-38	6.91606e-37
ENSG00000123500	COL10A1	1300	collagen type X alpha 1 chain [Source:HGNC Symbol;Acc:HGNC:2185]	347.942	4.96296	1.51309e-68	1.90717e-66
ENSG00000163568	AIM2	9447	absent in melanoma 2 [Source:HGNC Symbol;Acc:HGNC:357]	76.8375	4.84258	1.05171e-13	1.87989e-12
ENSG00000159167	STC1	6781	stanniocalcin 1 [Source:HGNC Symbol;Acc:HGNC:11373]	27673.8	4.49559	4.54299e-198	3.69818e-195
ENSG00000148357	HMCN2	256158	hemicentin 2 [Source:HGNC Symbol;Acc:HGNC:21293]	111.259	4.41856	4.81628e-31	2.05449e-29
ENSG00000143127	ITGA10	8515	integrin subunit alpha 10 [Source:HGNC Symbol;Acc:HGNC:6135]	1019.2	4.26429	1.33462e-186	9.65721e-184
ENSG00000172020	GAP43	2596	growth associated protein 43 [Source:HGNC Symbol;Acc:HGNC:4140]	303.232	4.12771	1.57146e-99	3.19809e-97
ENSG00000178726	THBD	7056	thrombomodulin [Source:HGNC Symbol;Acc:HGNC:11784]	41.6265	4.01623	6.70628e-15	1.3011e-13
ENSG00000104368	PLAT	5327	plasminogen activator, tissue type [Source:HGNC Symbol;Acc:HGNC:9051]	16163.2	3.94541	7.26111e-270	2.02658e-266
ENSG00000249992	TMEM158	25907	transmembrane protein 158 (gene/pseudogene) [Source:HGNC Symbol;Acc:HGNC:30293]	3852.67	3.78801	6.81252e-81	1.048e-78
ENSG00000128271	ADORA2A	135	adenosine A2a receptor [Source:HGNC Symbol;Acc:HGNC:263]	758.502	3.77437	1.50227e-24	5.06905e-23
ENSG00000128917	DLL4	54567	delta like canonical Notch ligand 4 [Source:HGNC Symbol;Acc:HGNC:2910]	2528.37	3.77343	3.8377e-163	2.20521e-160
ENSG00000123689	G0S2	50486	G0/G1 switch 2 [Source:HGNC Symbol;Acc:HGNC:30229]	242.877	3.73958	2.11525e-44	1.40087e-42
ENSG00000162892	IL24	11009	interleukin 24 [Source:HGNC Symbol;Acc:HGNC:11346]	25.6161	3.69432	7.28441e-11	1.03956e-09
ENSG00000277117	FP565260.3	102723996	ICOS ligand [Source:NCBI gene;Acc:102723996]	821.384	3.6152	4.41735e-114	1.19863e-111
ENSG00000164935	DCSTAMP	81501	dendrocyte expressed seven transmembrane protein [Source:HGNC Symbol;Acc:HGNC:18549]	29.7689	3.53413	1.56754e-10	2.17353e-09
ENSG00000072041	SLC6A15	55117	solute carrier family 6 member 15 [Source:HGNC Symbol;Acc:HGNC:13621]	360.631	3.51299	3.97727e-39	2.25884e-37
ENSG00000011347	SYT7	9066	synaptotagmin 7 [Source:HGNC Symbol;Acc:HGNC:11514]	306.098	3.50557	1.27167e-67	1.53361e-65
ENSG00000169908	TM4SF1	4071	transmembrane 4 L six family member 1 [Source:HGNC Symbol;Acc:HGNC:11853]	923.28	3.48698	5.14812e-137	2.05263e-134
ENSG00000174640	SLCO2A1	6578	solute carrier organic anion transporter family member 2A1 [Source:HGNC Symbol;Acc:HGNC:10955]	180.335	3.4781	2.74057e-62	2.9912e-60
ENSG00000160223	ICOSLG	23308	inducible T cell costimulator ligand [Source:HGNC Symbol;Acc:HGNC:17087]	1421.91	3.45471	3.37034e-121	1.02885e-118
ENSG00000143786	CNIH3	149111	cornichon family AMPA receptor auxiliary protein 3 [Source:HGNC Symbol;Acc:HGNC:26802]	1319.15	3.45417	6.98072e-153	3.68601e-150
ENSG00000110031	LPXN	9404	leupaxin [Source:HGNC Symbol;Acc:HGNC:14061]	2176.25	3.38339	0	0
ENSG00000101187	SLCO4A1	28231	solute carrier organic anion transporter family member 4A1 [Source:HGNC Symbol;Acc:HGNC:10953]	724.966	3.2615	2.93088e-70	3.79209e-68
ENSG00000046653	GPM6B	2824	glycoprotein M6B [Source:HGNC Symbol;Acc:HGNC:4461]	456.924	3.24213	2.12751e-47	1.54517e-45
ENSG00000163395	IGFN1	91156	immunoglobulin like and fibronectin type III domain containing 1 [Source:HGNC Symbol;Acc:HGNC:24607]	17.872	3.23568	1.0295e-07	1.0184e-06
ENSG00000177283	FZD8	8325	frizzled class receptor 8 [Source:HGNC Symbol;Acc:HGNC:4046]	784.089	3.20018	2.51503e-106	5.92001e-104
ENSG00000122861	PLAU	5328	plasminogen activator, urokinase [Source:HGNC Symbol;Acc:HGNC:9052]	12419.8	3.17601	2.61637e-219	2.69032e-216
ENSG00000151651	ADAM8	101	ADAM metallopeptidase domain 8 [Source:HGNC Symbol;Acc:HGNC:215]	228.469	3.16946	2.3393e-53	1.98708e-51
ENSG00000065618	COL17A1	1308	collagen type XVII alpha 1 chain [Source:HGNC Symbol;Acc:HGNC:2194]	32.9392	3.14374	1.64398e-13	2.9014e-12
ENSG00000182836	PLCXD3	345557	phosphatidylinositol specific phospholipase C X domain containing 3 [Source:HGNC Symbol;Acc:HGNC:31822]	420.875	3.14127	3.48054e-37	1.83286e-35
ENSG00000122966	CIT	11113	citron rho-interacting serine/threonine kinase [Source:HGNC Symbol;Acc:HGNC:1985]	3348.83	3.134	2.90199e-172	1.82891e-169
ENSG00000019991	HGF	3082	hepatocyte growth factor [Source:HGNC Symbol;Acc:HGNC:4893]	1709.47	3.11501	2.29461e-56	2.14497e-54
ENSG00000182667	NTM	50863	neurotrimin [Source:HGNC Symbol;Acc:HGNC:17941]	947.498	3.08386	3.73043e-173	2.42938e-170
ENSG00000158125	XDH	7498	xanthine dehydrogenase [Source:HGNC Symbol;Acc:HGNC:12805]	283.149	3.07281	2.3905e-73	3.22092e-71
ENSG00000166578	IQCD	115811	IQ motif containing D [Source:HGNC Symbol;Acc:HGNC:25168]	135.024	3.05978	4.51747e-52	3.77171e-50
ENSG00000163814	CDCP1	64866	CUB domain containing protein 1 [Source:HGNC Symbol;Acc:HGNC:24357]	2245.81	3.046	5.99179e-155	3.25171e-152
ENSG00000125538	IL1B	3553	interleukin 1 beta [Source:HGNC Symbol;Acc:HGNC:5992]	817.297	2.99603	3.78802e-107	9.02518e-105
ENSG00000138435	CHRNA1	1134	cholinergic receptor nicotinic alpha 1 subunit [Source:HGNC Symbol;Acc:HGNC:1955]	23.0264	2.94608	1.69181e-07	1.62742e-06
ENSG00000101638	ST8SIA5	29906	ST8 alpha-N-acetyl-neuraminide alpha-2,8-sialyltransferase 5 [Source:HGNC Symbol;Acc:HGNC:17827]	21.9786	2.87932	3.2165e-09	3.84112e-08
ENSG00000164483	SAMD3	154075	sterile alpha motif domain containing 3 [Source:HGNC Symbol;Acc:HGNC:21574]	39.0691	2.8764	6.8614e-18	1.67355e-16
ENSG00000151150	ANK3	288	ankyrin 3 [Source:HGNC Symbol;Acc:HGNC:494]	40.5589	2.82742	2.39722e-16	5.22706e-15
ENSG00000147573	TRIM55	84675	tripartite motif containing 55 [Source:HGNC Symbol;Acc:HGNC:14215]	201.828	2.80068	7.93837e-57	7.60255e-55
ENSG00000133055	MYBPH	4608	myosin binding protein H [Source:HGNC Symbol;Acc:HGNC:7552]	23.1288	2.72763	1.466e-10	2.03853e-09
ENSG00000128512	DOCK4	9732	dedicator of cytokinesis 4 [Source:HGNC Symbol;Acc:HGNC:19192]	1255.43	2.69957	2.77355e-185	1.93525e-182
ENSG00000183421	RIPK4	54101	receptor interacting serine/threonine kinase 4 [Source:HGNC Symbol;Acc:HGNC:496]	27.3931	2.6951	8.19482e-12	1.27877e-10
ENSG00000276644	DACH1	1602	dachshund family transcription factor 1 [Source:HGNC Symbol;Acc:HGNC:2663]	190.206	2.69456	2.22062e-46	1.56059e-44
ENSG00000170379	TCAF2	285966	TRPM8 channel associated factor 2 [Source:HGNC Symbol;Acc:HGNC:26878]	369.266	2.68343	8.92047e-78	1.30059e-75
ENSG00000081181	ARG2	384	arginase 2 [Source:HGNC Symbol;Acc:HGNC:664]	221.475	2.66531	8.18173e-68	9.92835e-66
ENSG00000119714	GPR68	8111	G protein-coupled receptor 68 [Source:HGNC Symbol;Acc:HGNC:4519]	357.083	2.64872	6.52951e-62	6.93299e-60
ENSG00000184599	TAFA3	284467	TAFA chemokine like family member 3 [Source:HGNC Symbol;Acc:HGNC:21590]	47.6599	2.64358	5.32549e-18	1.30709e-16
ENSG00000141469	SLC14A1	6563	solute carrier family 14 member 1 (Kidd blood group) [Source:HGNC Symbol;Acc:HGNC:10918]	184.008	2.64218	4.72242e-46	3.29507e-44
ENSG00000243509	TNFRSF6B	8771	TNF receptor superfamily member 6b [Source:HGNC Symbol;Acc:HGNC:11921]	194.141	2.6383	3.1258e-32	1.38793e-30
ENSG00000188487	INSC	387755	INSC spindle orientation adaptor protein [Source:HGNC Symbol;Acc:HGNC:33116]	34.1422	2.62257	9.45406e-13	1.58137e-11
ENSG00000172137	CALB2	794	calbindin 2 [Source:HGNC Symbol;Acc:HGNC:1435]	26.1556	2.61758	5.71922e-11	8.24622e-10
ENSG00000008118	CAMK1G	57172	calcium/calmodulin dependent protein kinase IG [Source:HGNC Symbol;Acc:HGNC:14585]	356.977	2.60277	3.75901e-59	3.78556e-57
ENSG00000164171	ITGA2	3673	integrin subunit alpha 2 [Source:HGNC Symbol;Acc:HGNC:6137]	7772.73	2.59729	2.36127e-96	4.56754e-94
ENSG00000160224	AIRE	326	autoimmune regulator [Source:HGNC Symbol;Acc:HGNC:360]	14.4865	2.56226	7.26339e-08	7.29588e-07
ENSG00000261371	PECAM1	5175	platelet and endothelial cell adhesion molecule 1 [Source:HGNC Symbol;Acc:HGNC:8823]	34.2639	2.52707	1.10858e-12	1.84169e-11
ENSG00000006468	ETV1	2115	ETS variant 1 [Source:HGNC Symbol;Acc:HGNC:3490]	1256.89	2.51777	1.69675e-86	2.8577e-84
ENSG00000172927	MYEOV	26579	myeloma overexpressed [Source:HGNC Symbol;Acc:HGNC:7563]	65.6041	2.50325	4.68406e-21	1.35574e-19
ENSG00000121895	TMEM156	80008	transmembrane protein 156 [Source:HGNC Symbol;Acc:HGNC:26260]	13.2552	2.45838	1.93464e-06	1.59751e-05
ENSG00000166825	ANPEP	290	alanyl aminopeptidase, membrane [Source:HGNC Symbol;Acc:HGNC:500]	81330.1	2.43773	5.60594e-86	9.28163e-84
ENSG00000137843	PAK6	56924	p21 (RAC1) activated kinase 6 [Source:HGNC Symbol;Acc:HGNC:16061]	12.0953	2.43396	2.1188e-06	1.73929e-05
ENSG00000134443	GRP	2922	gastrin releasing peptide [Source:HGNC Symbol;Acc:HGNC:4605]	48.5387	2.42067	8.32108e-19	2.12231e-17
ENSG00000170961	HAS2	3037	hyaluronan synthase 2 [Source:HGNC Symbol;Acc:HGNC:4819]	132.448	2.40957	5.57283e-21	1.60348e-19
ENSG00000172031	EPHX4	253152	epoxide hydrolase 4 [Source:HGNC Symbol;Acc:HGNC:23758]	117.238	2.40594	1.2828e-26	4.64974e-25
ENSG00000108219	TSPAN14	81619	tetraspanin 14 [Source:HGNC Symbol;Acc:HGNC:23303]	5568.73	2.38099	1.10175e-100	2.39166e-98
ENSG00000166670	MMP10	4319	matrix metallopeptidase 10 [Source:HGNC Symbol;Acc:HGNC:7156]	62.931	2.37126	4.83377e-21	1.39494e-19
ENSG00000178695	KCTD12	115207	potassium channel tetramerization domain containing 12 [Source:HGNC Symbol;Acc:HGNC:14678]	1439.17	2.35744	2.16044e-96	4.22085e-94
ENSG00000115353	TACR1	6869	tachykinin receptor 1 [Source:HGNC Symbol;Acc:HGNC:11526]	18.3993	2.34764	1.47599e-07	1.43393e-06
ENSG00000091844	RGS17	26575	regulator of G protein signaling 17 [Source:HGNC Symbol;Acc:HGNC:14088]	173.329	2.34627	5.03937e-18	1.23998e-16
ENSG00000164283	ESM1	11082	endothelial cell specific molecule 1 [Source:HGNC Symbol;Acc:HGNC:3466]	70.8439	2.33444	1.06211e-14	2.04238e-13
ENSG00000171860	C3AR1	719	complement C3a receptor 1 [Source:HGNC Symbol;Acc:HGNC:1319]	21.2289	2.32712	1.1121e-08	1.2444e-07
ENSG00000070182	SPTB	6710	spectrin beta, erythrocytic [Source:HGNC Symbol;Acc:HGNC:11274]	37.7581	2.31963	6.33192e-13	1.07571e-11
ENSG00000145794	MEGF10	84466	multiple EGF like domains 10 [Source:HGNC Symbol;Acc:HGNC:29634]	19.6104	2.31418	1.17136e-08	1.30771e-07
ENSG00000143248	RGS5	8490	regulator of G protein signaling 5 [Source:HGNC Symbol;Acc:HGNC:10001]	210.62	2.28597	2.0144e-16	4.42195e-15
ENSG00000198814	GK	2710	glycerol kinase [Source:HGNC Symbol;Acc:HGNC:4289]	663.768	2.28454	1.31994e-40	7.81446e-39
ENSG00000041982	TNC	3371	tenascin C [Source:HGNC Symbol;Acc:HGNC:5318]	43667.8	2.28172	7.18255e-148	3.69277e-145
ENSG00000283528	TCAF2C		TRPM8 channel associated factor 2C [Source:HGNC Symbol;Acc:HGNC:53641]	19.7946	2.27633	1.28609e-07	1.25883e-06
ENSG00000108932	SLC16A6	9120	solute carrier family 16 member 6 [Source:HGNC Symbol;Acc:HGNC:10927]	383.548	2.27448	8.21636e-56	7.46619e-54
ENSG00000114541	FRMD4B	23150	FERM domain containing 4B [Source:HGNC Symbol;Acc:HGNC:24886]	21.7116	2.26915	9.22019e-09	1.04124e-07
ENSG00000158714	SLAMF8	56833	SLAM family member 8 [Source:HGNC Symbol;Acc:HGNC:21391]	9.09797	2.25706	1.27936e-05	9.19605e-05
ENSG00000144136	SLC20A1	6574	solute carrier family 20 member 1 [Source:HGNC Symbol;Acc:HGNC:10946]	11001	2.25452	1.42028e-107	3.42569e-105
ENSG00000151136	BTBD11	121551	BTB domain containing 11 [Source:HGNC Symbol;Acc:HGNC:23844]	20.4766	2.24602	3.11076e-08	3.29403e-07
ENSG00000133805	AMPD3	272	adenosine monophosphate deaminase 3 [Source:HGNC Symbol;Acc:HGNC:470]	1451.94	2.24581	1.13658e-178	7.65699e-176
ENSG00000137309	HMGA1	3159	high mobility group AT-hook 1 [Source:HGNC Symbol;Acc:HGNC:5010]	32338.9	2.24551	6.81364e-50	5.36767e-48
ENSG00000182489	XKRX	402415	XK related X-linked [Source:HGNC Symbol;Acc:HGNC:29845]	20.6326	2.24472	1.11359e-08	1.24535e-07
ENSG00000163132	MSX1	4487	msh homeobox 1 [Source:HGNC Symbol;Acc:HGNC:7391]	1154.67	2.24304	4.82774e-81	7.48568e-79
ENSG00000123496	IL13RA2	3598	interleukin 13 receptor subunit alpha 2 [Source:HGNC Symbol;Acc:HGNC:5975]	83.622	2.23515	1.53091e-11	2.32036e-10
ENSG00000099937	SERPIND1	3053	serpin family D member 1 [Source:HGNC Symbol;Acc:HGNC:4838]	6.62794	2.2294	2.58721e-06	2.10172e-05
ENSG00000069482	GAL	51083	galanin and GMAP prepropeptide [Source:HGNC Symbol;Acc:HGNC:4114]	93.3059	2.21269	4.61728e-20	1.27773e-18
ENSG00000134070	IRAK2	3656	interleukin 1 receptor associated kinase 2 [Source:HGNC Symbol;Acc:HGNC:6113]	399.775	2.21261	3.31643e-68	4.07503e-66
ENSG00000164251	F2RL1	2150	F2R like trypsin receptor 1 [Source:HGNC Symbol;Acc:HGNC:3538]	861.094	2.21176	5.67126e-69	7.19476e-67
ENSG00000158458	NRG2	9542	neuregulin 2 [Source:HGNC Symbol;Acc:HGNC:7998]	15.2303	2.21115	7.24426e-07	6.33533e-06
ENSG00000197415	VEPH1	79674	ventricular zone expressed PH domain containing 1 [Source:HGNC Symbol;Acc:HGNC:25735]	1154.27	2.20858	9.52089e-66	1.1072e-63
ENSG00000167612	ANKRD33	341405	ankyrin repeat domain 33 [Source:HGNC Symbol;Acc:HGNC:13788]	6.66075	2.19461	9.20841e-05	0.000563435
ENSG00000146072	TNFRSF21	27242	TNF receptor superfamily member 21 [Source:HGNC Symbol;Acc:HGNC:13469]	2736.5	2.19012	1.21901e-142	5.80873e-140
ENSG00000126860	EVI2A	2123	ecotropic viral integration site 2A [Source:HGNC Symbol;Acc:HGNC:3499]	44.0336	2.18393	2.1422e-10	2.93493e-09
ENSG00000112182	BACH2	60468	BTB domain and CNC homolog 2 [Source:HGNC Symbol;Acc:HGNC:14078]	158.103	2.16207	9.37995e-42	5.83618e-40
ENSG00000171517	LPAR3	23566	lysophosphatidic acid receptor 3 [Source:HGNC Symbol;Acc:HGNC:14298]	500.254	2.15959	2.8674e-78	4.24398e-76
ENSG00000139289	PHLDA1	22822	pleckstrin homology like domain family A member 1 [Source:HGNC Symbol;Acc:HGNC:8933]	4330.49	2.14938	2.23142e-91	4.07433e-89
ENSG00000157542	KCNJ6	3763	potassium voltage-gated channel subfamily J member 6 [Source:HGNC Symbol;Acc:HGNC:6267]	60.4169	2.14788	1.48545e-18	3.74952e-17
ENSG00000127507	ADGRE2	30817	adhesion G protein-coupled receptor E2 [Source:HGNC Symbol;Acc:HGNC:3337]	167.993	2.13817	1.54322e-23	4.92646e-22
ENSG00000104722	NEFM	4741	neurofilament medium [Source:HGNC Symbol;Acc:HGNC:7734]	34.6846	2.13574	1.21106e-12	2.00513e-11
ENSG00000174004	NRROS	375387	negative regulator of reactive oxygen species [Source:HGNC Symbol;Acc:HGNC:24613]	124.396	2.13545	2.1957e-29	8.75457e-28
ENSG00000137033	IL33	90865	interleukin 33 [Source:HGNC Symbol;Acc:HGNC:16028]	32.9035	2.13122	1.57908e-09	1.965e-08
ENSG00000122378	PRXL2A	84293	peroxiredoxin like 2A [Source:HGNC Symbol;Acc:HGNC:28651]	2019.96	2.13032	1.31408e-146	6.55219e-144
ENSG00000119139	TJP2	9414	tight junction protein 2 [Source:HGNC Symbol;Acc:HGNC:11828]	908.322	2.12782	1.27194e-99	2.61577e-97
ENSG00000165891	E2F7	144455	E2F transcription factor 7 [Source:HGNC Symbol;Acc:HGNC:23820]	740.024	2.12558	8.92505e-56	8.07262e-54
ENSG00000173269	MMRN2	79812	multimerin 2 [Source:HGNC Symbol;Acc:HGNC:19888]	96.6106	2.12252	1.43793e-22	4.41018e-21
ENSG00000128805	ARHGAP22	58504	Rho GTPase activating protein 22 [Source:HGNC Symbol;Acc:HGNC:30320]	1587.91	2.12067	1.3112e-49	1.01654e-47
ENSG00000111012	CYP27B1	1594	cytochrome P450 family 27 subfamily B member 1 [Source:HGNC Symbol;Acc:HGNC:2606]	135.52	2.09043	1.03526e-22	3.21046e-21
ENSG00000115756	HPCAL1	3241	hippocalcin like 1 [Source:HGNC Symbol;Acc:HGNC:5145]	3070.33	2.0871	3.58062e-51	2.92697e-49
ENSG00000081189	MEF2C	4208	myocyte enhancer factor 2C [Source:HGNC Symbol;Acc:HGNC:6996]	494.627	2.08488	8.14153e-65	9.30181e-63
ENSG00000125148	MT2A	4502	metallothionein 2A [Source:HGNC Symbol;Acc:HGNC:7406]	4393.88	2.08471	1.71574e-68	2.14874e-66
ENSG00000162631	NTNG1	22854	netrin G1 [Source:HGNC Symbol;Acc:HGNC:23319]	246.592	2.08406	2.00573e-35	1.00995e-33
ENSG00000148671	ADIRF	10974	adipogenesis regulatory factor [Source:HGNC Symbol;Acc:HGNC:24043]	479.272	2.08357	4.01022e-45	2.72988e-43
ENSG00000171724	VAT1L	57687	vesicle amine transport 1 like [Source:HGNC Symbol;Acc:HGNC:29315]	578.403	2.06558	3.71085e-79	5.57684e-77
ENSG00000115556	PLCD4	84812	phospholipase C delta 4 [Source:HGNC Symbol;Acc:HGNC:9062]	148.98	2.05952	1.89463e-39	1.08869e-37
ENSG00000130720	FIBCD1	84929	fibrinogen C domain containing 1 [Source:HGNC Symbol;Acc:HGNC:25922]	1759.09	2.04522	2.2021e-38	1.21532e-36
ENSG00000146006	LRRTM2	26045	leucine rich repeat transmembrane neuronal 2 [Source:HGNC Symbol;Acc:HGNC:19409]	28.1119	2.0357	4.8231e-09	5.656e-08
ENSG00000154262	ABCA6	23460	ATP binding cassette subfamily A member 6 [Source:HGNC Symbol;Acc:HGNC:36]	197.219	2.02097	4.98565e-12	7.89981e-11
ENSG00000135318	NT5E	4907	5'-nucleotidase ecto [Source:HGNC Symbol;Acc:HGNC:8021]	10702.3	2.01795	1.5656e-38	8.71429e-37
ENSG00000105549	THEG	51298	theg spermatid protein [Source:HGNC Symbol;Acc:HGNC:13706]	10.4197	2.0135	1.02068e-05	7.46856e-05
ENSG00000146250	PRSS35	167681	serine protease 35 [Source:HGNC Symbol;Acc:HGNC:21387]	253.683	2.01284	2.81684e-15	5.63858e-14
ENSG00000146197	SCUBE3	222663	signal peptide, CUB domain and EGF like domain containing 3 [Source:HGNC Symbol;Acc:HGNC:13655]	3487.16	2.01196	1.84951e-160	1.03239e-157
ENSG00000117472	TSPAN1	10103	tetraspanin 1 [Source:HGNC Symbol;Acc:HGNC:20657]	42.1642	2.00626	7.7332e-12	1.20964e-10
ENSG00000141576	RNF157	114804	ring finger protein 157 [Source:HGNC Symbol;Acc:HGNC:29402]	780.441	1.99946	2.5052e-44	1.65352e-42
ENSG00000129993	CBFA2T3	863	CBFA2/RUNX1 translocation partner 3 [Source:HGNC Symbol;Acc:HGNC:1537]	19.2114	1.99414	5.55968e-08	5.66612e-07
ENSG00000183691	NOG	9241	noggin [Source:HGNC Symbol;Acc:HGNC:7866]	118.824	1.9859	7.64205e-26	2.6853e-24
ENSG00000172183	ISG20	3669	interferon stimulated exonuclease gene 20 [Source:HGNC Symbol;Acc:HGNC:6130]	51.1073	1.98583	2.05974e-12	3.35903e-11
ENSG00000196932	TMEM26	219623	transmembrane protein 26 [Source:HGNC Symbol;Acc:HGNC:28550]	302.507	1.98382	3.6873e-25	1.26384e-23
ENSG00000164611	PTTG1	9232	PTTG1 regulator of sister chromatid separation, securin [Source:HGNC Symbol;Acc:HGNC:9690]	690.321	1.98078	3.02056e-63	3.35299e-61
ENSG00000183762	KREMEN1	83999	kringle containing transmembrane protein 1 [Source:HGNC Symbol;Acc:HGNC:17550]	1797.37	1.98051	2.77141e-64	3.14796e-62
ENSG00000145283	SLC10A6	345274	solute carrier family 10 member 6 [Source:HGNC Symbol;Acc:HGNC:30603]	30.4092	1.97934	9.56724e-11	1.34471e-09
ENSG00000057704	TMCC3	57458	transmembrane and coiled-coil domain family 3 [Source:HGNC Symbol;Acc:HGNC:29199]	9.99086	1.97216	2.1355e-05	0.000147477
ENSG00000101463	SYNDIG1	79953	synapse differentiation inducing 1 [Source:HGNC Symbol;Acc:HGNC:15885]	348.339	1.97103	3.02509e-35	1.51541e-33
ENSG00000123405	NFE2	4778	nuclear factor, erythroid 2 [Source:HGNC Symbol;Acc:HGNC:7780]	78.439	1.96709	1.05842e-14	2.03727e-13
ENSG00000170006	TMEM154	201799	transmembrane protein 154 [Source:HGNC Symbol;Acc:HGNC:26489]	525.288	1.96472	6.47929e-29	2.53679e-27
ENSG00000166292	TMEM100	55273	transmembrane protein 100 [Source:HGNC Symbol;Acc:HGNC:25607]	6.05764	1.96061	0.000140054	0.000822184
ENSG00000166426	CRABP1	1381	cellular retinoic acid binding protein 1 [Source:HGNC Symbol;Acc:HGNC:2338]	5.94956	1.95985	1.09909e-05	8.00631e-05
ENSG00000101441	CST4	1472	cystatin S [Source:HGNC Symbol;Acc:HGNC:2476]	5.30004	1.94626	1.51796e-05	0.000107646
ENSG00000058404	CAMK2B	816	calcium/calmodulin dependent protein kinase II beta [Source:HGNC Symbol;Acc:HGNC:1461]	5.68225	1.93872	0.000152551	0.00088808
ENSG00000149968	MMP3	4314	matrix metallopeptidase 3 [Source:HGNC Symbol;Acc:HGNC:7173]	6141.17	1.93829	1.21408e-110	3.08045e-108
ENSG00000119508	NR4A3	8013	nuclear receptor subfamily 4 group A member 3 [Source:HGNC Symbol;Acc:HGNC:7982]	389.418	1.92981	4.16695e-48	3.0837e-46
ENSG00000197467	COL13A1	1305	collagen type XIII alpha 1 chain [Source:HGNC Symbol;Acc:HGNC:2190]	1353.21	1.92917	1.20516e-54	1.0654e-52
ENSG00000136689	IL1RN	3557	interleukin 1 receptor antagonist [Source:HGNC Symbol;Acc:HGNC:6000]	21.8552	1.92893	7.1324e-07	6.2454e-06
ENSG00000274600	RIMBP3B	440804	RIMS binding protein 3B [Source:HGNC Symbol;Acc:HGNC:33891]	18.8822	1.92434	1.34662e-05	9.6405e-05
ENSG00000010438	PRSS3	5646	serine protease 3 [Source:HGNC Symbol;Acc:HGNC:9486]	212.689	1.91944	8.05155e-30	3.27033e-28
ENSG00000169994	MYO7B	4648	myosin VIIB [Source:HGNC Symbol;Acc:HGNC:7607]	38.1713	1.9148	2.35409e-10	3.20948e-09
ENSG00000124440	HIF3A	64344	hypoxia inducible factor 3 subunit alpha [Source:HGNC Symbol;Acc:HGNC:15825]	22.7231	1.90027	3.6027e-08	3.77001e-07
ENSG00000222047	C10orf55	414236	chromosome 10 open reading frame 55 [Source:HGNC Symbol;Acc:HGNC:31008]	19.6346	1.8849	1.68473e-06	1.40361e-05
ENSG00000171488	LRRC8C	84230	leucine rich repeat containing 8 VRAC subunit C [Source:HGNC Symbol;Acc:HGNC:25075]	964.575	1.87858	1.46978e-30	6.1357e-29
ENSG00000103647	CORO2B	10391	coronin 2B [Source:HGNC Symbol;Acc:HGNC:2256]	1464.42	1.87769	4.34884e-49	3.29315e-47
ENSG00000284969	AL049629.2		novel protein	36.1684	1.87617	8.36616e-09	9.48084e-08
ENSG00000135821	GLUL	2752	glutamate-ammonia ligase [Source:HGNC Symbol;Acc:HGNC:4341]	15418.9	1.87428	2.28466e-102	5.25123e-100
ENSG00000003137	CYP26B1	56603	cytochrome P450 family 26 subfamily B member 1 [Source:HGNC Symbol;Acc:HGNC:20581]	1335	1.87412	5.08784e-61	5.25931e-59
ENSG00000104321	TRPA1	8989	transient receptor potential cation channel subfamily A member 1 [Source:HGNC Symbol;Acc:HGNC:497]	446.911	1.85951	1.11901e-21	3.28753e-20
ENSG00000197442	MAP3K5	4217	mitogen-activated protein kinase kinase kinase 5 [Source:HGNC Symbol;Acc:HGNC:6857]	1059.85	1.84684	1.91284e-47	1.39445e-45
ENSG00000128285	MCHR1	2847	melanin concentrating hormone receptor 1 [Source:HGNC Symbol;Acc:HGNC:4479]	11.399	1.84354	3.55215e-05	0.000236612
ENSG00000204131	NHSL2	340527	NHS like 2 [Source:HGNC Symbol;Acc:HGNC:33737]	2382.76	1.83931	6.83216e-124	2.26237e-121
ENSG00000120549	KIAA1217	56243	KIAA1217 [Source:HGNC Symbol;Acc:HGNC:25428]	931.133	1.83124	1.16905e-60	1.1958e-58
ENSG00000074410	CA12	771	carbonic anhydrase 12 [Source:HGNC Symbol;Acc:HGNC:1371]	93.4541	1.83076	1.1108e-15	2.30134e-14
ENSG00000168079	SCARA5	286133	scavenger receptor class A member 5 [Source:HGNC Symbol;Acc:HGNC:28701]	7.83783	1.82932	0.000131325	0.000774901
ENSG00000169247	SH3TC2	79628	SH3 domain and tetratricopeptide repeats 2 [Source:HGNC Symbol;Acc:HGNC:29427]	311.002	1.82061	7.3691e-50	5.78193e-48
ENSG00000163618	CADPS	8618	calcium dependent secretion activator [Source:HGNC Symbol;Acc:HGNC:1426]	17.6118	1.81837	8.92648e-07	7.71326e-06
ENSG00000067992	PDK3	5165	pyruvate dehydrogenase kinase 3 [Source:HGNC Symbol;Acc:HGNC:8811]	89.229	1.81498	1.47983e-15	3.04012e-14
ENSG00000143502	SUSD4	55061	sushi domain containing 4 [Source:HGNC Symbol;Acc:HGNC:25470]	6.49448	1.81495	0.0003039	0.00166218
ENSG00000235750	KIAA0040	9674	KIAA0040 [Source:HGNC Symbol;Acc:HGNC:28950]	227.624	1.80805	3.38783e-29	1.34256e-27
ENSG00000126950	TMEM35A	59353	transmembrane protein 35A [Source:HGNC Symbol;Acc:HGNC:25864]	721.667	1.8075	7.32218e-51	5.93582e-49
ENSG00000185052	SLC24A3	57419	solute carrier family 24 member 3 [Source:HGNC Symbol;Acc:HGNC:10977]	95.448	1.80171	5.31462e-17	1.22155e-15
ENSG00000070731	ST6GALNAC2	10610	ST6 N-acetylgalactosaminide alpha-2,6-sialyltransferase 2 [Source:HGNC Symbol;Acc:HGNC:10867]	39.8645	1.79712	2.05951e-09	2.52742e-08
ENSG00000129194	SOX15	6665	SRY-box 15 [Source:HGNC Symbol;Acc:HGNC:11196]	34.1747	1.79686	1.1797e-08	1.31552e-07
ENSG00000183963	SMTN	6525	smoothelin [Source:HGNC Symbol;Acc:HGNC:11126]	3961.21	1.79661	3.50259e-35	1.74566e-33
ENSG00000276231	PIK3R6	146850	phosphoinositide-3-kinase regulatory subunit 6 [Source:HGNC Symbol;Acc:HGNC:27101]	7.83231	1.79614	0.00021397	0.00121099
ENSG00000170873	MTSS1	9788	MTSS I-BAR domain containing 1 [Source:HGNC Symbol;Acc:HGNC:20443]	185.414	1.78944	1.7617e-33	8.0794e-32
ENSG00000109906	ZBTB16	7704	zinc finger and BTB domain containing 16 [Source:HGNC Symbol;Acc:HGNC:12930]	5.50182	1.78579	0.000246675	0.00137851
ENSG00000163735	CXCL5	6374	C-X-C motif chemokine ligand 5 [Source:HGNC Symbol;Acc:HGNC:10642]	24.7114	1.7803	2.50565e-08	2.69119e-07
ENSG00000144834	TAGLN3	29114	transgelin 3 [Source:HGNC Symbol;Acc:HGNC:29868]	10.1661	1.77615	0.000220824	0.00124451
ENSG00000106089	STX1A	6804	syntaxin 1A [Source:HGNC Symbol;Acc:HGNC:11433]	383.118	1.77446	1.58339e-29	6.36517e-28
ENSG00000152936	LMNTD1	160492	lamin tail domain containing 1 [Source:HGNC Symbol;Acc:HGNC:26683]	14.3591	1.77272	6.95084e-06	5.25537e-05
ENSG00000102385	DRP2	1821	dystrophin related protein 2 [Source:HGNC Symbol;Acc:HGNC:3032]	159.587	1.76977	3.39329e-20	9.45715e-19
ENSG00000180884	ZNF792	126375	zinc finger protein 792 [Source:HGNC Symbol;Acc:HGNC:24751]	127.738	1.76868	8.41574e-13	1.41132e-11
ENSG00000169258	GPRIN1	114787	G protein regulated inducer of neurite outgrowth 1 [Source:HGNC Symbol;Acc:HGNC:24835]	321.151	1.7685	1.50949e-26	5.45117e-25
ENSG00000125398	SOX9	6662	SRY-box 9 [Source:HGNC Symbol;Acc:HGNC:11204]	245.509	1.75806	2.22328e-26	7.99929e-25
ENSG00000170439	METTL7B	196410	methyltransferase like 7B [Source:HGNC Symbol;Acc:HGNC:28276]	9.93549	1.756	7.75718e-05	0.00048265
ENSG00000161653	NAGS	162417	N-acetylglutamate synthase [Source:HGNC Symbol;Acc:HGNC:17996]	38.6925	1.75493	4.61034e-10	6.09419e-09
ENSG00000124479	NDP	4693	norrin cystine knot growth factor NDP [Source:HGNC Symbol;Acc:HGNC:7678]	10.0948	1.75081	0.000137346	0.000807987
ENSG00000170909	OSCAR	126014	osteoclast associated Ig-like receptor [Source:HGNC Symbol;Acc:HGNC:29960]	68.2838	1.74371	6.27247e-10	8.14796e-09
ENSG00000149948	HMGA2	8091	high mobility group AT-hook 2 [Source:HGNC Symbol;Acc:HGNC:5009]	3088.55	1.74115	5.42697e-20	1.48952e-18
ENSG00000187688	TRPV2	51393	transient receptor potential cation channel subfamily V member 2 [Source:HGNC Symbol;Acc:HGNC:18082]	1978.19	1.73788	1.76554e-36	9.0772e-35
ENSG00000156966	B3GNT7	93010	UDP-GlcNAc:betaGal beta-1,3-N-acetylglucosaminyltransferase 7 [Source:HGNC Symbol;Acc:HGNC:18811]	32.5933	1.73754	5.91296e-08	5.998e-07
ENSG00000099282	TSPAN15	23555	tetraspanin 15 [Source:HGNC Symbol;Acc:HGNC:23298]	22.3454	1.73048	1.82328e-06	1.51066e-05
ENSG00000166920	C15orf48	84419	chromosome 15 open reading frame 48 [Source:HGNC Symbol;Acc:HGNC:29898]	34.4289	1.72954	1.90732e-10	2.62787e-09
ENSG00000198805	PNP	4860	purine nucleoside phosphorylase [Source:HGNC Symbol;Acc:HGNC:7892]	350.757	1.72742	4.91964e-42	3.09051e-40
ENSG00000092345	DAZL	1618	deleted in azoospermia like [Source:HGNC Symbol;Acc:HGNC:2685]	4.01925	1.72705	7.05737e-05	0.000442774
ENSG00000147465	STAR	6770	steroidogenic acute regulatory protein [Source:HGNC Symbol;Acc:HGNC:11359]	28.0592	1.72151	1.99814e-07	1.90394e-06
ENSG00000125571	IL37	27178	interleukin 37 [Source:HGNC Symbol;Acc:HGNC:15563]	3.94318	1.71518	0.000687487	0.00348506
ENSG00000188064	WNT7B	7477	Wnt family member 7B [Source:HGNC Symbol;Acc:HGNC:12787]	40.751	1.71457	1.08418e-08	1.21454e-07
ENSG00000185760	KCNQ5	56479	potassium voltage-gated channel subfamily Q member 5 [Source:HGNC Symbol;Acc:HGNC:6299]	427.243	1.70593	1.1857e-46	8.39312e-45
ENSG00000102466	FGF14	2259	fibroblast growth factor 14 [Source:HGNC Symbol;Acc:HGNC:3671]	9.45319	1.70244	0.000100647	0.000609908
ENSG00000072571	HMMR	3161	hyaluronan mediated motility receptor [Source:HGNC Symbol;Acc:HGNC:5012]	127.064	1.70213	1.87089e-08	2.04656e-07
ENSG00000136379	ABHD17C	58489	abhydrolase domain containing 17C [Source:HGNC Symbol;Acc:HGNC:26925]	835.696	1.69583	1.06853e-37	5.75094e-36
ENSG00000013016	EHD3	30845	EH domain containing 3 [Source:HGNC Symbol;Acc:HGNC:3244]	14708.1	1.68463	7.01626e-59	6.99371e-57
ENSG00000164484	TMEM200A	114801	transmembrane protein 200A [Source:HGNC Symbol;Acc:HGNC:21075]	1667.57	1.67801	1.39782e-40	8.25053e-39
ENSG00000165300	SLITRK5	26050	SLIT and NTRK like family member 5 [Source:HGNC Symbol;Acc:HGNC:20295]	10.2171	1.67732	9.03435e-05	0.000553651
ENSG00000067177	PHKA1	5255	phosphorylase kinase regulatory subunit alpha 1 [Source:HGNC Symbol;Acc:HGNC:8925]	967.241	1.6747	9.5694e-72	1.26323e-69
ENSG00000171303	KCNK3	3777	potassium two pore domain channel subfamily K member 3 [Source:HGNC Symbol;Acc:HGNC:6278]	10.8109	1.67069	6.50601e-05	0.000411886
ENSG00000147408	CSGALNACT1	55790	chondroitin sulfate N-acetylgalactosaminyltransferase 1 [Source:HGNC Symbol;Acc:HGNC:24290]	47.6878	1.67033	4.55952e-11	6.64275e-10
ENSG00000101230	ISM1	140862	isthmin 1 [Source:HGNC Symbol;Acc:HGNC:16213]	75.2847	1.67018	1.23252e-14	2.35614e-13
ENSG00000115594	IL1R1	3554	interleukin 1 receptor type 1 [Source:HGNC Symbol;Acc:HGNC:5993]	8423.15	1.66106	2.58554e-56	2.40541e-54
ENSG00000179750	APOBEC3B	9582	apolipoprotein B mRNA editing enzyme catalytic subunit 3B [Source:HGNC Symbol;Acc:HGNC:17352]	201.626	1.65868	3.20377e-15	6.38043e-14
ENSG00000163739	CXCL1	2919	C-X-C motif chemokine ligand 1 [Source:HGNC Symbol;Acc:HGNC:4602]	597.11	1.65632	2.52573e-14	4.69886e-13
ENSG00000028277	POU2F2	5452	POU class 2 homeobox 2 [Source:HGNC Symbol;Acc:HGNC:9213]	3723.61	1.65551	1.28059e-53	1.10216e-51
ENSG00000204634	TBC1D8	11138	TBC1 domain family member 8 [Source:HGNC Symbol;Acc:HGNC:17791]	1591.46	1.65466	9.397e-63	1.03723e-60
ENSG00000173210	ABLIM3	22885	actin binding LIM protein family member 3 [Source:HGNC Symbol;Acc:HGNC:29132]	3004.72	1.65301	3.02381e-49	2.29868e-47
ENSG00000168497	CAVIN2	8436	caveolae associated protein 2 [Source:HGNC Symbol;Acc:HGNC:10690]	305.575	1.65192	5.77962e-24	1.87569e-22
ENSG00000115604	IL18R1	8809	interleukin 18 receptor 1 [Source:HGNC Symbol;Acc:HGNC:5988]	5.92326	1.64913	0.000625635	0.0031964
ENSG00000014257	ACPP	55	acid phosphatase, prostate [Source:HGNC Symbol;Acc:HGNC:125]	415.543	1.64664	4.93053e-49	3.70491e-47
ENSG00000126882	FAM78A	286336	family with sequence similarity 78 member A [Source:HGNC Symbol;Acc:HGNC:25465]	81.4728	1.64639	1.20725e-12	2.00051e-11
ENSG00000132185	FCRLA	84824	Fc receptor like A [Source:HGNC Symbol;Acc:HGNC:18504]	52.7568	1.64459	3.67841e-10	4.9189e-09
ENSG00000109321	AREG	374	amphiregulin [Source:HGNC Symbol;Acc:HGNC:651]	108.273	1.64428	2.24271e-10	3.06405e-09
ENSG00000041353	RAB27B	5874	RAB27B, member RAS oncogene family [Source:HGNC Symbol;Acc:HGNC:9767]	223.957	1.64118	1.64587e-07	1.58717e-06
ENSG00000140479	PCSK6	5046	proprotein convertase subtilisin/kexin type 6 [Source:HGNC Symbol;Acc:HGNC:8569]	233.16	1.63722	1.29606e-33	6.01453e-32
ENSG00000134242	PTPN22	26191	protein tyrosine phosphatase non-receptor type 22 [Source:HGNC Symbol;Acc:HGNC:9652]	14.1382	1.63553	0.000106588	0.000641605
ENSG00000158402	CDC25C	995	cell division cycle 25C [Source:HGNC Symbol;Acc:HGNC:1727]	64.6897	1.63144	4.19663e-13	7.19839e-12
ENSG00000110092	CCND1	595	cyclin D1 [Source:HGNC Symbol;Acc:HGNC:1582]	52440.5	1.63032	1.04507e-87	1.79102e-85
ENSG00000058866	DGKG	1608	diacylglycerol kinase gamma [Source:HGNC Symbol;Acc:HGNC:2853]	5.2324	1.62828	0.00104084	0.00502219
ENSG00000157240	FZD1	8321	frizzled class receptor 1 [Source:HGNC Symbol;Acc:HGNC:4038]	1725.28	1.62637	7.74322e-77	1.10423e-74
ENSG00000104490	NCALD	83988	neurocalcin delta [Source:HGNC Symbol;Acc:HGNC:7655]	115.694	1.62584	3.02017e-17	7.04119e-16
ENSG00000169031	COL4A3	1285	collagen type IV alpha 3 chain [Source:HGNC Symbol;Acc:HGNC:2204]	20.6838	1.62233	3.75483e-06	2.97961e-05
ENSG00000186815	TPCN1	53373	two pore segment channel 1 [Source:HGNC Symbol;Acc:HGNC:18182]	8518.91	1.61681	1.23321e-47	9.05763e-46
ENSG00000196460	RFX8	731220	RFX family member 8, lacking RFX DNA binding domain [Source:HGNC Symbol;Acc:HGNC:37253]	277.479	1.61474	7.35085e-23	2.29415e-21
ENSG00000168672	LRATD2	157638	LRAT domain containing 2 [Source:HGNC Symbol;Acc:HGNC:24166]	35.3856	1.61272	6.01818e-09	6.95724e-08
ENSG00000068489	PRR11	55771	proline rich 11 [Source:HGNC Symbol;Acc:HGNC:25619]	478.23	1.61228	8.7701e-45	5.86785e-43
ENSG00000171033	PKIA	5569	cAMP-dependent protein kinase inhibitor alpha [Source:HGNC Symbol;Acc:HGNC:9017]	245.387	1.6073	1.09886e-08	1.23028e-07
ENSG00000277893	SRD5A2	6716	steroid 5 alpha-reductase 2 [Source:HGNC Symbol;Acc:HGNC:11285]	71.3795	1.60592	6.094e-12	9.56293e-11
ENSG00000171873	ADRA1D	146	adrenoceptor alpha 1D [Source:HGNC Symbol;Acc:HGNC:280]	339.482	1.60356	3.57202e-17	8.2882e-16
ENSG00000258947	TUBB3	10381	tubulin beta 3 class III [Source:HGNC Symbol;Acc:HGNC:20772]	1268.79	1.60139	5.42229e-24	1.76559e-22
ENSG00000154545	MAGED4	728239	MAGE family member D4 [Source:HGNC Symbol;Acc:HGNC:23793]	264.377	1.60066	6.92397e-08	6.97647e-07
ENSG00000128578	STRIP2	57464	striatin interacting protein 2 [Source:HGNC Symbol;Acc:HGNC:22209]	84.9299	1.59901	3.57138e-16	7.66748e-15
ENSG00000179431	FJX1	24147	four-jointed box kinase 1 [Source:HGNC Symbol;Acc:HGNC:17166]	1430	1.59111	3.5152e-30	1.44582e-28
ENSG00000129226	CD68	968	CD68 molecule [Source:HGNC Symbol;Acc:HGNC:1693]	2420.5	1.59045	3.24318e-41	1.98627e-39
ENSG00000117152	RGS4	5999	regulator of G protein signaling 4 [Source:HGNC Symbol;Acc:HGNC:10000]	1131.75	1.59029	1.41295e-39	8.1671e-38
ENSG00000163131	CTSS	1520	cathepsin S [Source:HGNC Symbol;Acc:HGNC:2545]	225.474	1.58747	8.76582e-23	2.7269e-21
ENSG00000171848	RRM2	6241	ribonucleotide reductase regulatory subunit M2 [Source:HGNC Symbol;Acc:HGNC:10452]	1017.01	1.57528	2.52269e-62	2.76886e-60
ENSG00000255346	NOX5	79400	NADPH oxidase 5 [Source:HGNC Symbol;Acc:HGNC:14874]	71.3104	1.57029	3.85981e-09	4.56195e-08
ENSG00000152495	CAMK4	814	calcium/calmodulin dependent protein kinase IV [Source:HGNC Symbol;Acc:HGNC:1464]	195.154	1.5693	1.56197e-11	2.36377e-10
ENSG00000135525	MAP7	9053	microtubule associated protein 7 [Source:HGNC Symbol;Acc:HGNC:6869]	56.9734	1.56569	7.2162e-11	1.03133e-09
ENSG00000121152	NCAPH	23397	non-SMC condensin I complex subunit H [Source:HGNC Symbol;Acc:HGNC:1112]	248.183	1.56366	6.35034e-22	1.88265e-20
ENSG00000184178	SCFD2	152579	sec1 family domain containing 2 [Source:HGNC Symbol;Acc:HGNC:30676]	1306.26	1.56032	4.88265e-51	3.97468e-49
ENSG00000170525	PFKFB3	5209	6-phosphofructo-2-kinase/fructose-2,6-biphosphatase 3 [Source:HGNC Symbol;Acc:HGNC:8874]	3823.01	1.55857	7.98811e-91	1.44503e-88
ENSG00000163909	HEYL	26508	hes related family bHLH transcription factor with YRPW motif like [Source:HGNC Symbol;Acc:HGNC:4882]	59.904	1.55799	3.15972e-11	4.66602e-10
ENSG00000042980	ADAM28	10863	ADAM metallopeptidase domain 28 [Source:HGNC Symbol;Acc:HGNC:206]	14.4447	1.55378	6.24013e-05	0.000396466
ENSG00000131095	GFAP	2670	glial fibrillary acidic protein [Source:HGNC Symbol;Acc:HGNC:4235]	19.7979	1.54412	1.67094e-05	0.000117683
ENSG00000077238	IL4R	3566	interleukin 4 receptor [Source:HGNC Symbol;Acc:HGNC:6015]	1983.47	1.54041	6.94261e-40	4.04889e-38
ENSG00000170545	SMAGP	57228	small cell adhesion glycoprotein [Source:HGNC Symbol;Acc:HGNC:26918]	1255.63	1.53861	7.47705e-45	5.03721e-43
ENSG00000129173	E2F8	79733	E2F transcription factor 8 [Source:HGNC Symbol;Acc:HGNC:24727]	46.7757	1.53156	1.11442e-09	1.40922e-08
ENSG00000089685	BIRC5	332	baculoviral IAP repeat containing 5 [Source:HGNC Symbol;Acc:HGNC:593]	615.79	1.53101	1.30892e-32	5.87872e-31
ENSG00000137825	ITPKA	3706	inositol-trisphosphate 3-kinase A [Source:HGNC Symbol;Acc:HGNC:6178]	51.3621	1.53077	1.50126e-06	1.26151e-05
ENSG00000136231	IGF2BP3	10643	insulin like growth factor 2 mRNA binding protein 3 [Source:HGNC Symbol;Acc:HGNC:28868]	1799.86	1.52904	2.80236e-42	1.76612e-40
ENSG00000185262	UBALD2	283991	UBA like domain containing 2 [Source:HGNC Symbol;Acc:HGNC:28438]	772.704	1.52769	2.53183e-24	8.44103e-23
ENSG00000100078	PLA2G3	50487	phospholipase A2 group III [Source:HGNC Symbol;Acc:HGNC:17934]	72.3673	1.5264	2.67813e-10	3.62847e-09
ENSG00000165046	LETM2	137994	leucine zipper and EF-hand containing transmembrane protein 2 [Source:HGNC Symbol;Acc:HGNC:14648]	106.834	1.52629	6.61169e-13	1.11935e-11
ENSG00000185291	IL3RA	3563	interleukin 3 receptor subunit alpha [Source:HGNC Symbol;Acc:HGNC:6012]	8.77547	1.52427	0.000338733	0.00183523
ENSG00000141338	ABCA8	10351	ATP binding cassette subfamily A member 8 [Source:HGNC Symbol;Acc:HGNC:38]	93.5882	1.51999	1.58916e-10	2.20039e-09
ENSG00000186603	HPDL	84842	4-hydroxyphenylpyruvate dioxygenase like [Source:HGNC Symbol;Acc:HGNC:28242]	16.2017	1.51907	3.84807e-05	0.000254329
ENSG00000114654	EFCC1	79825	EF-hand and coiled-coil domain containing 1 [Source:HGNC Symbol;Acc:HGNC:25692]	6.19516	1.51827	0.00155428	0.00718042
ENSG00000189060	H1F0	3005	H1 histone family member 0 [Source:HGNC Symbol;Acc:HGNC:4714]	8197.73	1.51507	1.82318e-43	1.17945e-41
ENSG00000162490	DRAXIN	374946	dorsal inhibitory axon guidance protein [Source:HGNC Symbol;Acc:HGNC:25054]	7.41611	1.51494	0.000731462	0.00367934
ENSG00000173599	PC	5091	pyruvate carboxylase [Source:HGNC Symbol;Acc:HGNC:8636]	748.116	1.51124	1.62545e-19	4.3383e-18
ENSG00000132359	RAP1GAP2	23108	RAP1 GTPase activating protein 2 [Source:HGNC Symbol;Acc:HGNC:29176]	884.565	1.50787	3.64108e-50	2.8917e-48
ENSG00000187957	DNER	92737	delta/notch like EGF repeat containing [Source:HGNC Symbol;Acc:HGNC:24456]	23.5158	1.50105	1.79036e-06	1.48527e-05
ENSG00000117594	HSD11B1	3290	hydroxysteroid 11-beta dehydrogenase 1 [Source:HGNC Symbol;Acc:HGNC:5208]	13.7596	1.49834	9.5658e-05	0.000582747
ENSG00000115525	ST3GAL5	8869	ST3 beta-galactoside alpha-2,3-sialyltransferase 5 [Source:HGNC Symbol;Acc:HGNC:10872]	914.247	1.49792	3.27248e-68	4.04648e-66
ENSG00000105011	ASF1B	55723	anti-silencing function 1B histone chaperone [Source:HGNC Symbol;Acc:HGNC:20996]	246.879	1.49356	8.27724e-25	2.81729e-23
ENSG00000081059	TCF7	6932	transcription factor 7 [Source:HGNC Symbol;Acc:HGNC:11639]	185.562	1.49311	5.3736e-16	1.13496e-14
ENSG00000137473	TTC29	83894	tetratricopeptide repeat domain 29 [Source:HGNC Symbol;Acc:HGNC:29936]	3.80276	1.48672	0.00161147	0.00741655
ENSG00000065328	MCM10	55388	minichromosome maintenance 10 replication initiation factor [Source:HGNC Symbol;Acc:HGNC:18043]	123.931	1.48453	3.5445e-15	7.02322e-14
ENSG00000085719	CPNE3	8895	copine 3 [Source:HGNC Symbol;Acc:HGNC:2316]	3351.06	1.48399	1.49857e-27	5.60873e-26
ENSG00000085662	AKR1B1	231	aldo-keto reductase family 1 member B [Source:HGNC Symbol;Acc:HGNC:381]	13416.6	1.48163	3.35493e-60	3.41381e-58
ENSG00000183778	B3GALT5	10317	beta-1,3-galactosyltransferase 5 [Source:HGNC Symbol;Acc:HGNC:920]	90.1123	1.481	1.24865e-14	2.3823e-13
ENSG00000179862	CITED4	163732	Cbp/p300 interacting transactivator with Glu/Asp rich carboxy-terminal domain 4 [Source:HGNC Symbol;Acc:HGNC:18696]	245.699	1.47974	2.21129e-08	2.39744e-07
ENSG00000196878	LAMB3	3914	laminin subunit beta 3 [Source:HGNC Symbol;Acc:HGNC:6490]	238.202	1.47909	2.2435e-21	6.53222e-20
ENSG00000101670	LIPG	9388	lipase G, endothelial type [Source:HGNC Symbol;Acc:HGNC:6623]	156.429	1.47758	2.49647e-16	5.41929e-15
ENSG00000107611	CUBN	8029	cubilin [Source:HGNC Symbol;Acc:HGNC:2548]	111.468	1.47698	1.71958e-13	3.03208e-12
ENSG00000076382	SPAG5	10615	sperm associated antigen 5 [Source:HGNC Symbol;Acc:HGNC:13452]	578.53	1.46593	1.86983e-35	9.43952e-34
ENSG00000167772	ANGPTL4	51129	angiopoietin like 4 [Source:HGNC Symbol;Acc:HGNC:16039]	52.3869	1.46412	7.24954e-08	7.28571e-07
ENSG00000111206	FOXM1	2305	forkhead box M1 [Source:HGNC Symbol;Acc:HGNC:3818]	1639.64	1.46381	1.4773e-31	6.44242e-30
ENSG00000110876	SELPLG	6404	selectin P ligand [Source:HGNC Symbol;Acc:HGNC:10722]	147.836	1.45841	9.23814e-12	1.43584e-10
ENSG00000198885	ITPRIPL1	150771	ITPRIP like 1 [Source:HGNC Symbol;Acc:HGNC:29371]	61.7372	1.45542	3.08029e-10	4.14175e-09
ENSG00000174871	CNIH2	254263	cornichon family AMPA receptor auxiliary protein 2 [Source:HGNC Symbol;Acc:HGNC:28744]	29.4954	1.45492	7.74121e-07	6.73375e-06
ENSG00000273173	SNURF	8926	SNRPN upstream reading frame [Source:HGNC Symbol;Acc:HGNC:11171]	10.8455	1.45156	0.000323403	0.00176145
ENSG00000112984	KIF20A	10112	kinesin family member 20A [Source:HGNC Symbol;Acc:HGNC:9787]	917.242	1.45038	2.90953e-34	1.39322e-32
ENSG00000182253	SYNM	23336	synemin [Source:HGNC Symbol;Acc:HGNC:24466]	335.594	1.44521	5.42998e-37	2.84412e-35
ENSG00000138316	ADAMTS14	140766	ADAM metallopeptidase with thrombospondin type 1 motif 14 [Source:HGNC Symbol;Acc:HGNC:14899]	615.968	1.44489	7.77333e-22	2.29754e-20
ENSG00000130775	THEMIS2	9473	thymocyte selection associated family member 2 [Source:HGNC Symbol;Acc:HGNC:16839]	164.537	1.44485	1.23672e-14	2.36185e-13
ENSG00000158747	NBL1	4681	NBL1, DAN family BMP antagonist [Source:HGNC Symbol;Acc:HGNC:7650]	16196.4	1.4446	1.69092e-25	5.86777e-24
ENSG00000014138	POLA2	23649	DNA polymerase alpha 2, accessory subunit [Source:HGNC Symbol;Acc:HGNC:30073]	176.045	1.44392	1.39751e-10	1.94605e-09
ENSG00000075218	GTSE1	51512	G2 and S-phase expressed 1 [Source:HGNC Symbol;Acc:HGNC:13698]	440.452	1.44299	5.41966e-20	1.48952e-18
ENSG00000248905	FMN1	342184	formin 1 [Source:HGNC Symbol;Acc:HGNC:3768]	572.029	1.44214	1.41854e-42	9.08658e-41
ENSG00000134955	SLC37A2	219855	solute carrier family 37 member 2 [Source:HGNC Symbol;Acc:HGNC:20644]	102.055	1.44158	8.77946e-11	1.24023e-09
ENSG00000173848	NET1	10276	neuroepithelial cell transforming 1 [Source:HGNC Symbol;Acc:HGNC:14592]	2902.64	1.44002	8.52266e-40	4.94087e-38
ENSG00000149090	PAMR1	25891	peptidase domain containing associated with muscle regeneration 1 [Source:HGNC Symbol;Acc:HGNC:24554]	12421	1.43993	5.32585e-39	3.01598e-37
ENSG00000011201	ANOS1	3730	anosmin 1 [Source:HGNC Symbol;Acc:HGNC:6211]	125.716	1.43269	1.08716e-17	2.59474e-16
ENSG00000154133	ROBO4	54538	roundabout guidance receptor 4 [Source:HGNC Symbol;Acc:HGNC:17985]	60.1994	1.42889	1.20746e-08	1.34493e-07
ENSG00000137675	MMP27	64066	matrix metallopeptidase 27 [Source:HGNC Symbol;Acc:HGNC:14250]	42.028	1.42826	1.21334e-06	1.03021e-05
ENSG00000130477	UNC13A	23025	unc-13 homolog A [Source:HGNC Symbol;Acc:HGNC:23150]	20.9268	1.42676	1.46806e-05	0.000104423
ENSG00000146410	MTFR2	113115	mitochondrial fission regulator 2 [Source:HGNC Symbol;Acc:HGNC:21115]	33.857	1.42268	2.19127e-06	1.79425e-05
ENSG00000142945	KIF2C	11004	kinesin family member 2C [Source:HGNC Symbol;Acc:HGNC:6393]	423.557	1.42216	6.35585e-29	2.49346e-27
ENSG00000171729	TMEM51	55092	transmembrane protein 51 [Source:HGNC Symbol;Acc:HGNC:25488]	360.688	1.42156	4.25241e-27	1.55579e-25
ENSG00000275793	RIMBP3	85376	RIMS binding protein 3 [Source:HGNC Symbol;Acc:HGNC:29344]	35.1082	1.42144	6.43752e-05	0.000407814
ENSG00000138835	RGS3	5998	regulator of G protein signaling 3 [Source:HGNC Symbol;Acc:HGNC:9999]	3241.26	1.42106	4.72557e-31	2.02021e-29
ENSG00000197457	STMN3	50861	stathmin 3 [Source:HGNC Symbol;Acc:HGNC:15926]	650.48	1.42084	1.7967e-19	4.77579e-18
ENSG00000170915	PAQR8	85315	progestin and adipoQ receptor family member 8 [Source:HGNC Symbol;Acc:HGNC:15708]	444.463	1.41967	2.71419e-26	9.71191e-25
ENSG00000120833	SOCS2	8835	suppressor of cytokine signaling 2 [Source:HGNC Symbol;Acc:HGNC:19382]	1130.24	1.41909	9.7886e-41	5.84832e-39
ENSG00000187583	PLEKHN1	84069	pleckstrin homology domain containing N1 [Source:HGNC Symbol;Acc:HGNC:25284]	108.771	1.41762	5.93105e-11	8.53277e-10
ENSG00000138675	FGF5	2250	fibroblast growth factor 5 [Source:HGNC Symbol;Acc:HGNC:3683]	1519.22	1.41488	1.88573e-27	7.0041e-26
ENSG00000172794	RAB37	326624	RAB37, member RAS oncogene family [Source:HGNC Symbol;Acc:HGNC:30268]	18.8001	1.41451	7.72255e-05	0.000480802
ENSG00000259075	POC1B-GALNT4	100528030	POC1B-GALNT4 readthrough [Source:HGNC Symbol;Acc:HGNC:42957]	32.7804	1.41399	0.000204254	0.00116037
ENSG00000169429	CXCL8	3576	C-X-C motif chemokine ligand 8 [Source:HGNC Symbol;Acc:HGNC:6025]	231.241	1.41019	7.19495e-07	6.29502e-06
ENSG00000153820	SPHKAP	80309	SPHK1 interactor, AKAP domain containing [Source:HGNC Symbol;Acc:HGNC:30619]	325.16	1.40856	1.7513e-34	8.4691e-33
ENSG00000188916	INSYN2A	642938	inhibitory synaptic factor 2A [Source:HGNC Symbol;Acc:HGNC:33859]	10.9391	1.40525	0.000414835	0.00220895
ENSG00000155093	PTPRN2	5799	protein tyrosine phosphatase receptor type N2 [Source:HGNC Symbol;Acc:HGNC:9677]	120.17	1.40524	2.36212e-14	4.39931e-13
ENSG00000152127	MGAT5	4249	alpha-1,6-mannosylglycoprotein 6-beta-N-acetylglucosaminyltransferase [Source:HGNC Symbol;Acc:HGNC:7049]	8211.29	1.40332	1.14866e-55	1.02942e-53
ENSG00000143702	CEP170	9859	centrosomal protein 170 [Source:HGNC Symbol;Acc:HGNC:28920]	5470.96	1.40287	8.41062e-17	1.91068e-15
ENSG00000188766	SPRED3	399473	sprouty related EVH1 domain containing 3 [Source:HGNC Symbol;Acc:HGNC:31041]	602.959	1.40211	2.62737e-22	7.92143e-21
ENSG00000175471	MCTP1	79772	multiple C2 and transmembrane domain containing 1 [Source:HGNC Symbol;Acc:HGNC:26183]	38.1477	1.40046	3.24505e-07	3.00182e-06
ENSG00000157111	TMEM171	134285	transmembrane protein 171 [Source:HGNC Symbol;Acc:HGNC:27031]	278.209	1.39815	5.39662e-27	1.96705e-25
ENSG00000171346	KRT15	3866	keratin 15 [Source:HGNC Symbol;Acc:HGNC:6421]	59.9209	1.39802	2.94278e-08	3.12334e-07
ENSG00000108950	FAM20A	54757	FAM20A golgi associated secretory pathway pseudokinase [Source:HGNC Symbol;Acc:HGNC:23015]	998.957	1.39727	6.90909e-44	4.51448e-42
ENSG00000090889	KIF4A	24137	kinesin family member 4A [Source:HGNC Symbol;Acc:HGNC:13339]	353.554	1.39645	1.52179e-28	5.91079e-27
ENSG00000011422	PLAUR	5329	plasminogen activator, urokinase receptor [Source:HGNC Symbol;Acc:HGNC:9053]	1982.08	1.39523	1.55988e-27	5.82702e-26
ENSG00000104332	SFRP1	6422	secreted frizzled related protein 1 [Source:HGNC Symbol;Acc:HGNC:10776]	8338.01	1.39304	1.45008e-53	1.24255e-51
ENSG00000125780	TGM3	7053	transglutaminase 3 [Source:HGNC Symbol;Acc:HGNC:11779]	3.87559	1.39243	0.000249545	0.00139296
ENSG00000186871	ERCC6L	54821	ERCC excision repair 6 like, spindle assembly checkpoint helicase [Source:HGNC Symbol;Acc:HGNC:20794]	69.2283	1.39059	1.33087e-07	1.29877e-06
ENSG00000183378	OVCH2	341277	ovochymase 2 (gene/pseudogene) [Source:HGNC Symbol;Acc:HGNC:29970]	32.9987	1.3864	1.87481e-06	1.55073e-05
ENSG00000188643	S100A16	140576	S100 calcium binding protein A16 [Source:HGNC Symbol;Acc:HGNC:20441]	6030.66	1.38408	8.86741e-24	2.85879e-22
ENSG00000029153	ARNTL2	56938	aryl hydrocarbon receptor nuclear translocator like 2 [Source:HGNC Symbol;Acc:HGNC:18984]	368.244	1.38335	2.28294e-17	5.36079e-16
ENSG00000237649	KIFC1	3833	kinesin family member C1 [Source:HGNC Symbol;Acc:HGNC:6389]	436.625	1.38123	5.20602e-24	1.70084e-22
ENSG00000049323	LTBP1	4052	latent transforming growth factor beta binding protein 1 [Source:HGNC Symbol;Acc:HGNC:6714]	12266.6	1.37991	2.29379e-109	5.60171e-107
ENSG00000144791	LIMD1	8994	LIM domains containing 1 [Source:HGNC Symbol;Acc:HGNC:6612]	1815.28	1.37834	1.10905e-56	1.04674e-54
ENSG00000143816	WNT9A	7483	Wnt family member 9A [Source:HGNC Symbol;Acc:HGNC:12778]	351.354	1.37655	6.80263e-24	2.20403e-22
ENSG00000122952	ZWINT	11130	ZW10 interacting kinetochore protein [Source:HGNC Symbol;Acc:HGNC:13195]	372.721	1.37637	3.00939e-30	1.24039e-28
ENSG00000159753	CARMIL2	146206	capping protein regulator and myosin 1 linker 2 [Source:HGNC Symbol;Acc:HGNC:27089]	7.60174	1.37572	0.00116613	0.00556083
ENSG00000035499	DEPDC1B	55789	DEP domain containing 1B [Source:HGNC Symbol;Acc:HGNC:24902]	40.7106	1.37364	1.09464e-06	9.35114e-06
ENSG00000134690	CDCA8	55143	cell division cycle associated 8 [Source:HGNC Symbol;Acc:HGNC:14629]	317.217	1.37124	5.67546e-21	1.63061e-19
ENSG00000168404	MLKL	197259	mixed lineage kinase domain like pseudokinase [Source:HGNC Symbol;Acc:HGNC:26617]	277.282	1.37051	2.80869e-25	9.6608e-24
ENSG00000133401	PDZD2	23037	PDZ domain containing 2 [Source:HGNC Symbol;Acc:HGNC:18486]	144.372	1.36793	1.94137e-19	5.14634e-18
ENSG00000124191	TOX2	84969	TOX high mobility group box family member 2 [Source:HGNC Symbol;Acc:HGNC:16095]	655.894	1.36677	1.52373e-15	3.12397e-14
ENSG00000180875	GREM2	64388	gremlin 2, DAN family BMP antagonist [Source:HGNC Symbol;Acc:HGNC:17655]	455.865	1.36601	2.6254e-42	1.66534e-40
ENSG00000166851	PLK1	5347	polo like kinase 1 [Source:HGNC Symbol;Acc:HGNC:9077]	510.333	1.3658	3.87265e-15	7.6579e-14
ENSG00000214814	FER1L6	654463	fer-1 like family member 6 [Source:HGNC Symbol;Acc:HGNC:28065]	31.4713	1.36558	6.65318e-06	5.05181e-05
ENSG00000140598	EFL1	79631	elongation factor like GTPase 1 [Source:HGNC Symbol;Acc:HGNC:25789]	1327.55	1.36441	2.9929e-49	2.28407e-47
ENSG00000152578	GRIA4	2893	glutamate ionotropic receptor AMPA type subunit 4 [Source:HGNC Symbol;Acc:HGNC:4574]	4.83471	1.35659	0.00322289	0.0136763
ENSG00000143839	REN	5972	renin [Source:HGNC Symbol;Acc:HGNC:9958]	6.88302	1.35592	0.00196436	0.00886321
ENSG00000166803	PCLAF	9768	PCNA clamp associated factor [Source:HGNC Symbol;Acc:HGNC:28961]	173.105	1.35502	2.83402e-15	5.66716e-14
ENSG00000132334	PTPRE	5791	protein tyrosine phosphatase receptor type E [Source:HGNC Symbol;Acc:HGNC:9669]	88.9891	1.35325	2.70724e-13	4.70983e-12
ENSG00000148773	MKI67	4288	marker of proliferation Ki-67 [Source:HGNC Symbol;Acc:HGNC:7107]	2482.4	1.34958	1.36871e-32	6.13315e-31
ENSG00000162511	LAPTM5	7805	lysosomal protein transmembrane 5 [Source:HGNC Symbol;Acc:HGNC:29612]	55.656	1.34943	1.33484e-08	1.47922e-07
ENSG00000115163	CENPA	1058	centromere protein A [Source:HGNC Symbol;Acc:HGNC:1851]	77.6832	1.3462	1.24766e-07	1.22305e-06
ENSG00000160870	CYP3A7	1551	cytochrome P450 family 3 subfamily A member 7 [Source:HGNC Symbol;Acc:HGNC:2640]	8.2902	1.34415	0.00153553	0.0071005
ENSG00000179314	WSCD1	23302	WSC domain containing 1 [Source:HGNC Symbol;Acc:HGNC:29060]	29.1706	1.34292	5.16302e-06	4.00278e-05
ENSG00000164509	IL31RA	133396	interleukin 31 receptor A [Source:HGNC Symbol;Acc:HGNC:18969]	16.4942	1.34062	0.000274942	0.00151739
ENSG00000169607	CKAP2L	150468	cytoskeleton associated protein 2 like [Source:HGNC Symbol;Acc:HGNC:26877]	433.105	1.34049	2.2428e-09	2.73347e-08
ENSG00000178999	AURKB	9212	aurora kinase B [Source:HGNC Symbol;Acc:HGNC:11390]	169.925	1.34027	1.28087e-11	1.96732e-10
ENSG00000006606	CCL26	10344	C-C motif chemokine ligand 26 [Source:HGNC Symbol;Acc:HGNC:10625]	6.12111	1.33973	0.00296518	0.012732
ENSG00000100558	PLEK2	26499	pleckstrin 2 [Source:HGNC Symbol;Acc:HGNC:19238]	70.7875	1.33908	7.48953e-11	1.06727e-09
ENSG00000178445	GLDC	2731	glycine decarboxylase [Source:HGNC Symbol;Acc:HGNC:4313]	8.24414	1.33877	0.00132071	0.00621153
ENSG00000175352	NRIP3	56675	nuclear receptor interacting protein 3 [Source:HGNC Symbol;Acc:HGNC:1167]	443.87	1.33785	1.52164e-23	4.86552e-22
ENSG00000091409	ITGA6	3655	integrin subunit alpha 6 [Source:HGNC Symbol;Acc:HGNC:6142]	3167.01	1.33725	3.09334e-29	1.22834e-27
ENSG00000148798	INA	9118	internexin neuronal intermediate filament protein alpha [Source:HGNC Symbol;Acc:HGNC:6057]	451.948	1.33653	2.10504e-24	7.03011e-23
ENSG00000003249	DBNDD1	79007	dysbindin domain containing 1 [Source:HGNC Symbol;Acc:HGNC:28455]	231.507	1.33643	1.38824e-11	2.11726e-10
ENSG00000127863	TNFRSF19	55504	TNF receptor superfamily member 19 [Source:HGNC Symbol;Acc:HGNC:11915]	2363.44	1.33628	1.32773e-47	9.71531e-46
ENSG00000161888	SPC24	147841	SPC24 component of NDC80 kinetochore complex [Source:HGNC Symbol;Acc:HGNC:26913]	84.0918	1.33519	5.45266e-12	8.60489e-11
ENSG00000181773	GPR3	2827	G protein-coupled receptor 3 [Source:HGNC Symbol;Acc:HGNC:4484]	103.192	1.3345	4.30323e-11	6.28342e-10
ENSG00000126787	DLGAP5	9787	DLG associated protein 5 [Source:HGNC Symbol;Acc:HGNC:16864]	292.671	1.33403	1.1338e-07	1.11592e-06
ENSG00000119640	ACYP1	97	acylphosphatase 1 [Source:HGNC Symbol;Acc:HGNC:179]	74.8002	1.32738	4.65718e-12	7.40336e-11
ENSG00000092853	CLSPN	63967	claspin [Source:HGNC Symbol;Acc:HGNC:19715]	215.568	1.32718	4.26148e-16	9.06934e-15
ENSG00000116852	KIF21B	23046	kinesin family member 21B [Source:HGNC Symbol;Acc:HGNC:29442]	15.3595	1.32589	0.00039329	0.00210628
ENSG00000169252	ADRB2	154	adrenoceptor beta 2 [Source:HGNC Symbol;Acc:HGNC:286]	83.318	1.32526	1.55418e-11	2.3538e-10
ENSG00000012124	CD22	933	CD22 molecule [Source:HGNC Symbol;Acc:HGNC:1643]	2.45865	1.32382	0.00537159	0.0213476
ENSG00000162746	FCRLB	127943	Fc receptor like B [Source:HGNC Symbol;Acc:HGNC:26431]	82.2223	1.32315	3.24491e-09	3.87268e-08
ENSG00000174791	RIN1	9610	Ras and Rab interactor 1 [Source:HGNC Symbol;Acc:HGNC:18749]	1366.44	1.32188	3.12763e-16	6.75189e-15
ENSG00000137819	PAQR5	54852	progestin and adipoQ receptor family member 5 [Source:HGNC Symbol;Acc:HGNC:29645]	527.573	1.32111	1.13702e-22	3.51488e-21
ENSG00000162415	ZSWIM5	57643	zinc finger SWIM-type containing 5 [Source:HGNC Symbol;Acc:HGNC:29299]	107.2	1.31878	3.60139e-11	5.30221e-10
ENSG00000185862	EVI2B	2124	ecotropic viral integration site 2B [Source:HGNC Symbol;Acc:HGNC:3500]	27.059	1.31666	0.000684074	0.00346866
ENSG00000130707	ASS1	445	argininosuccinate synthase 1 [Source:HGNC Symbol;Acc:HGNC:758]	15570.9	1.31559	8.78739e-34	4.10716e-32
ENSG00000165480	SKA3	221150	spindle and kinetochore associated complex subunit 3 [Source:HGNC Symbol;Acc:HGNC:20262]	168.026	1.31527	1.8732e-09	2.30749e-08
ENSG00000135476	ESPL1	9700	extra spindle pole bodies like 1, separase [Source:HGNC Symbol;Acc:HGNC:16856]	278.073	1.31474	7.56991e-17	1.72169e-15
ENSG00000186193	SAPCD2	89958	suppressor APC domain containing 2 [Source:HGNC Symbol;Acc:HGNC:28055]	162.329	1.31242	7.51987e-09	8.57151e-08
ENSG00000158715	SLC45A3	85414	solute carrier family 45 member 3 [Source:HGNC Symbol;Acc:HGNC:8642]	98.9565	1.3095	2.4356e-12	3.95547e-11
ENSG00000152689	RASGRP3	25780	RAS guanyl releasing protein 3 [Source:HGNC Symbol;Acc:HGNC:14545]	98.7354	1.30931	3.28925e-12	5.30652e-11
ENSG00000124839	RAB17	64284	RAB17, member RAS oncogene family [Source:HGNC Symbol;Acc:HGNC:16523]	12.0042	1.30904	0.000937669	0.00459129
ENSG00000284946	AC068831.7		novel protein	134.966	1.30777	1.58145e-10	2.19126e-09
ENSG00000117399	CDC20	991	cell division cycle 20 [Source:HGNC Symbol;Acc:HGNC:1723]	513.938	1.30539	1.75067e-12	2.86216e-11
ENSG00000160013	PTGIR	5739	prostaglandin I2 receptor [Source:HGNC Symbol;Acc:HGNC:9602]	982.459	1.30492	5.14635e-19	1.32995e-17
ENSG00000171241	SHCBP1	79801	SHC binding and spindle associated 1 [Source:HGNC Symbol;Acc:HGNC:29547]	330.6	1.30484	6.91885e-18	1.68546e-16
ENSG00000139629	GALNT6	11226	polypeptide N-acetylgalactosaminyltransferase 6 [Source:HGNC Symbol;Acc:HGNC:4128]	3415.54	1.29872	5.54371e-27	2.0169e-25
ENSG00000137802	MAPKBP1	23005	mitogen-activated protein kinase binding protein 1 [Source:HGNC Symbol;Acc:HGNC:29536]	3572.17	1.29784	9.21088e-34	4.29482e-32
ENSG00000143228	NUF2	83540	NUF2 component of NDC80 kinetochore complex [Source:HGNC Symbol;Acc:HGNC:14621]	107.568	1.2977	2.48863e-05	0.000170001
ENSG00000007516	BAIAP3	8938	BAI1 associated protein 3 [Source:HGNC Symbol;Acc:HGNC:948]	13.3679	1.29701	0.00111799	0.00535347
ENSG00000054282	SDCCAG8	10806	serologically defined colon cancer antigen 8 [Source:HGNC Symbol;Acc:HGNC:10671]	843.447	1.29598	1.2588e-27	4.73858e-26
ENSG00000137975	CLCA2	9635	chloride channel accessory 2 [Source:HGNC Symbol;Acc:HGNC:2016]	205.42	1.29431	3.84184e-13	6.61887e-12
ENSG00000082126	MPP4	58538	membrane palmitoylated protein 4 [Source:HGNC Symbol;Acc:HGNC:13680]	48.1178	1.29019	2.35414e-08	2.54245e-07
ENSG00000163689	C3orf67	200844	chromosome 3 open reading frame 67 [Source:HGNC Symbol;Acc:HGNC:24763]	56.6174	1.28778	1.68602e-07	1.62344e-06
ENSG00000271605	MILR1	284021	mast cell immunoglobulin like receptor 1 [Source:HGNC Symbol;Acc:HGNC:27570]	42.9848	1.28774	6.5112e-07	5.7379e-06
ENSG00000161267	BDH1	622	3-hydroxybutyrate dehydrogenase 1 [Source:HGNC Symbol;Acc:HGNC:1027]	133.908	1.28761	1.19224e-10	1.66497e-09
ENSG00000104903	LYL1	4066	LYL1 basic helix-loop-helix family member [Source:HGNC Symbol;Acc:HGNC:6734]	37.493	1.28505	8.50007e-06	6.3215e-05
ENSG00000116132	PRRX1	5396	paired related homeobox 1 [Source:HGNC Symbol;Acc:HGNC:9142]	10217.2	1.28344	5.60798e-19	1.44542e-17
ENSG00000138639	ARHGAP24	83478	Rho GTPase activating protein 24 [Source:HGNC Symbol;Acc:HGNC:25361]	1697.5	1.28207	7.50065e-34	3.5226e-32
ENSG00000051341	POLQ	10721	DNA polymerase theta [Source:HGNC Symbol;Acc:HGNC:9186]	123.531	1.28125	1.31726e-07	1.28741e-06
ENSG00000154146	NRGN	4900	neurogranin [Source:HGNC Symbol;Acc:HGNC:8000]	31.2761	1.28093	1.26002e-05	9.07706e-05
ENSG00000168078	PBK	55872	PDZ binding kinase [Source:HGNC Symbol;Acc:HGNC:18282]	199.843	1.28088	1.33854e-06	1.13188e-05
ENSG00000101311	FERMT1	55612	fermitin family member 1 [Source:HGNC Symbol;Acc:HGNC:15889]	149.685	1.27901	6.94076e-15	1.34525e-13
ENSG00000085999	RAD54L	8438	RAD54 like [Source:HGNC Symbol;Acc:HGNC:9826]	103.209	1.27765	2.4269e-11	3.62219e-10
ENSG00000099960	SLC7A4	6545	solute carrier family 7 member 4 [Source:HGNC Symbol;Acc:HGNC:11062]	29.9836	1.27474	2.05085e-05	0.000142134
ENSG00000198483	ANKRD35	148741	ankyrin repeat domain 35 [Source:HGNC Symbol;Acc:HGNC:26323]	174.217	1.27453	1.20182e-11	1.84736e-10
ENSG00000186185	KIF18B	146909	kinesin family member 18B [Source:HGNC Symbol;Acc:HGNC:27102]	187.263	1.27099	2.06365e-15	4.17366e-14
ENSG00000169679	BUB1	699	BUB1 mitotic checkpoint serine/threonine kinase [Source:HGNC Symbol;Acc:HGNC:1148]	382.239	1.27002	1.46179e-16	3.24534e-15
ENSG00000164929	BAALC	79870	BAALC binder of MAP3K1 and KLF4 [Source:HGNC Symbol;Acc:HGNC:14333]	201.087	1.26931	4.30239e-17	9.94742e-16
ENSG00000129667	RHBDF2	79651	rhomboid 5 homolog 2 [Source:HGNC Symbol;Acc:HGNC:20788]	921.128	1.26866	4.51376e-30	1.85263e-28
ENSG00000187260	WDR86	349136	WD repeat domain 86 [Source:HGNC Symbol;Acc:HGNC:28020]	6.41429	1.26767	0.00409439	0.0168724
ENSG00000187678	SPRY4	81848	sprouty RTK signaling antagonist 4 [Source:HGNC Symbol;Acc:HGNC:15533]	3256.42	1.26706	1.49608e-36	7.73249e-35
ENSG00000025772	TOMM34	10953	translocase of outer mitochondrial membrane 34 [Source:HGNC Symbol;Acc:HGNC:15746]	1673.18	1.26513	8.0949e-46	5.62812e-44
ENSG00000135451	TROAP	10024	trophinin associated protein [Source:HGNC Symbol;Acc:HGNC:12327]	163.634	1.26356	3.28508e-13	5.6797e-12
ENSG00000117724	CENPF	1063	centromere protein F [Source:HGNC Symbol;Acc:HGNC:1857]	996.348	1.26241	5.0679e-08	5.18928e-07
ENSG00000276043	UHRF1	29128	ubiquitin like with PHD and ring finger domains 1 [Source:HGNC Symbol;Acc:HGNC:12556]	1394.65	1.26121	1.61563e-29	6.48142e-28
ENSG00000129195	PIMREG	54478	PICALM interacting mitotic regulator [Source:HGNC Symbol;Acc:HGNC:25483]	220.902	1.26101	7.39734e-12	1.15803e-10
ENSG00000145386	CCNA2	890	cyclin A2 [Source:HGNC Symbol;Acc:HGNC:1578]	329.906	1.2583	1.4044e-13	2.49435e-12
ENSG00000184374	COLEC10	10584	collectin subfamily member 10 [Source:HGNC Symbol;Acc:HGNC:2220]	38.0824	1.25557	1.93032e-05	0.000134304
ENSG00000101000	PROCR	10544	protein C receptor [Source:HGNC Symbol;Acc:HGNC:9452]	572.737	1.25538	2.43054e-34	1.16959e-32
ENSG00000188015	S100A3	6274	S100 calcium binding protein A3 [Source:HGNC Symbol;Acc:HGNC:10493]	79.0089	1.2543	1.22407e-07	1.20174e-06
ENSG00000102048	ASB9	140462	ankyrin repeat and SOCS box containing 9 [Source:HGNC Symbol;Acc:HGNC:17184]	36.7738	1.25233	2.90044e-06	2.3435e-05
ENSG00000183856	IQGAP3	128239	IQ motif containing GTPase activating protein 3 [Source:HGNC Symbol;Acc:HGNC:20669]	814.89	1.2521	2.5319e-20	7.08678e-19
ENSG00000102802	MEDAG	84935	mesenteric estrogen dependent adipogenesis [Source:HGNC Symbol;Acc:HGNC:25926]	125.151	1.24953	1.03567e-09	1.31731e-08
ENSG00000134215	VAV3	10451	vav guanine nucleotide exchange factor 3 [Source:HGNC Symbol;Acc:HGNC:12659]	7.16161	1.24833	0.00394734	0.0163423
ENSG00000171208	NETO2	81831	neuropilin and tolloid like 2 [Source:HGNC Symbol;Acc:HGNC:14644]	353.904	1.24807	4.18161e-32	1.84833e-30
ENSG00000149289	ZC3H12C	85463	zinc finger CCCH-type containing 12C [Source:HGNC Symbol;Acc:HGNC:29362]	776.146	1.24782	3.85856e-20	1.07233e-18
ENSG00000111252	SH2B3	10019	SH2B adaptor protein 3 [Source:HGNC Symbol;Acc:HGNC:29605]	7744.3	1.24658	2.43491e-54	2.12369e-52
ENSG00000167861	HID1	283987	HID1 domain containing [Source:HGNC Symbol;Acc:HGNC:15736]	33.8652	1.24624	4.85769e-06	3.78861e-05
ENSG00000106268	NUDT1	4521	nudix hydrolase 1 [Source:HGNC Symbol;Acc:HGNC:8048]	137.012	1.2437	1.54019e-08	1.69334e-07
ENSG00000178075	GRAMD1C	54762	GRAM domain containing 1C [Source:HGNC Symbol;Acc:HGNC:25252]	79.285	1.24255	9.83396e-05	0.00059685
ENSG00000154478	GPR26	2849	G protein-coupled receptor 26 [Source:HGNC Symbol;Acc:HGNC:4481]	42.832	1.24247	7.12473e-06	5.38059e-05
ENSG00000029639	TFB1M	51106	transcription factor B1, mitochondrial [Source:HGNC Symbol;Acc:HGNC:17037]	252.428	1.24112	2.21383e-16	4.83258e-15
ENSG00000109805	NCAPG	64151	non-SMC condensin I complex subunit G [Source:HGNC Symbol;Acc:HGNC:24304]	221.469	1.24004	1.00115e-06	8.57117e-06
ENSG00000255330	AL096711.2		novel protein	72.1958	1.23974	0.000262937	0.00145813
ENSG00000166342	NETO1	81832	neuropilin and tolloid like 1 [Source:HGNC Symbol;Acc:HGNC:13823]	329.328	1.23904	4.65289e-24	1.52779e-22
ENSG00000137804	NUSAP1	51203	nucleolar and spindle associated protein 1 [Source:HGNC Symbol;Acc:HGNC:18538]	489.52	1.23828	6.09285e-16	1.28272e-14
ENSG00000164379	FOXQ1	94234	forkhead box Q1 [Source:HGNC Symbol;Acc:HGNC:20951]	110.172	1.23693	5.44195e-12	8.59493e-11
ENSG00000087510	TFAP2C	7022	transcription factor AP-2 gamma [Source:HGNC Symbol;Acc:HGNC:11744]	1738.83	1.23627	2.77693e-34	1.33299e-32
ENSG00000140534	TICRR	90381	TOPBP1 interacting checkpoint and replication regulator [Source:HGNC Symbol;Acc:HGNC:28704]	153.333	1.23495	5.80907e-10	7.58635e-09
ENSG00000138669	PRKG2	5593	protein kinase cGMP-dependent 2 [Source:HGNC Symbol;Acc:HGNC:9416]	37.5994	1.23406	8.12179e-05	0.000502933
ENSG00000091128	LAMB4	22798	laminin subunit beta 4 [Source:HGNC Symbol;Acc:HGNC:6491]	21.7987	1.23217	0.000126695	0.000750076
ENSG00000092068	SLC7A8	23428	solute carrier family 7 member 8 [Source:HGNC Symbol;Acc:HGNC:11066]	1154	1.23207	8.36253e-22	2.46052e-20
ENSG00000171408	PDE7B	27115	phosphodiesterase 7B [Source:HGNC Symbol;Acc:HGNC:8792]	148.298	1.23108	3.06794e-15	6.11616e-14
ENSG00000046651	OFD1	8481	OFD1 centriole and centriolar satellite protein [Source:HGNC Symbol;Acc:HGNC:2567]	549.326	1.22939	1.0768e-11	1.66305e-10
ENSG00000050628	PTGER3	5733	prostaglandin E receptor 3 [Source:HGNC Symbol;Acc:HGNC:9595]	11.9474	1.22869	0.00235534	0.0103734
ENSG00000047648	ARHGAP6	395	Rho GTPase activating protein 6 [Source:HGNC Symbol;Acc:HGNC:676]	271.929	1.22852	5.55491e-16	1.17199e-14
ENSG00000111665	CDCA3	83461	cell division cycle associated 3 [Source:HGNC Symbol;Acc:HGNC:14624]	260.036	1.22822	2.45338e-13	4.28726e-12
ENSG00000150636	CCDC102B	79839	coiled-coil domain containing 102B [Source:HGNC Symbol;Acc:HGNC:26295]	446.609	1.22692	1.4992e-05	0.000106393
ENSG00000091428	RAPGEF4	11069	Rap guanine nucleotide exchange factor 4 [Source:HGNC Symbol;Acc:HGNC:16626]	59.3059	1.22469	7.03899e-06	5.3179e-05
ENSG00000151790	TDO2	6999	tryptophan 2,3-dioxygenase [Source:HGNC Symbol;Acc:HGNC:11708]	15.8022	1.22404	0.00131927	0.00620627
ENSG00000147485	PXDNL	137902	peroxidasin like [Source:HGNC Symbol;Acc:HGNC:26359]	11.6323	1.22311	0.00203539	0.00913936
ENSG00000157827	FMNL2	114793	formin like 2 [Source:HGNC Symbol;Acc:HGNC:18267]	1673.65	1.22285	2.93867e-21	8.53089e-20
ENSG00000118193	KIF14	9928	kinesin family member 14 [Source:HGNC Symbol;Acc:HGNC:19181]	175.402	1.22096	1.37845e-05	9.83955e-05
ENSG00000112297	CRYBG1	202	crystallin beta-gamma domain containing 1 [Source:HGNC Symbol;Acc:HGNC:356]	1334.54	1.21904	9.61447e-71	1.25225e-68
ENSG00000197584	KCNMB2	10242	potassium calcium-activated channel subfamily M regulatory beta subunit 2 [Source:HGNC Symbol;Acc:HGNC:6286]	89.7746	1.2144	5.12367e-07	4.60447e-06
ENSG00000132938	MTUS2	23281	microtubule associated scaffold protein 2 [Source:HGNC Symbol;Acc:HGNC:20595]	21.102	1.21335	0.000387196	0.00207478
ENSG00000185269	NOTUM	147111	notum, palmitoleoyl-protein carboxylesterase [Source:HGNC Symbol;Acc:HGNC:27106]	10.679	1.21254	0.00436505	0.0178709
ENSG00000118513	MYB	4602	MYB proto-oncogene, transcription factor [Source:HGNC Symbol;Acc:HGNC:7545]	15.1344	1.21204	0.00214227	0.00955779
ENSG00000175063	UBE2C	11065	ubiquitin conjugating enzyme E2 C [Source:HGNC Symbol;Acc:HGNC:15937]	268.639	1.21142	8.29792e-14	1.49692e-12
ENSG00000093009	CDC45	8318	cell division cycle 45 [Source:HGNC Symbol;Acc:HGNC:1739]	160.056	1.20884	2.85983e-15	5.71293e-14
ENSG00000084734	GCKR	2646	glucokinase regulator [Source:HGNC Symbol;Acc:HGNC:4196]	3.80378	1.20703	0.0137365	0.0473482
ENSG00000128567	PODXL	5420	podocalyxin like [Source:HGNC Symbol;Acc:HGNC:9171]	154.384	1.20523	1.0464e-17	2.50533e-16
ENSG00000162745	OLFML2B	25903	olfactomedin like 2B [Source:HGNC Symbol;Acc:HGNC:24558]	535.899	1.2052	6.13474e-15	1.19377e-13
ENSG00000140526	ABHD2	11057	abhydrolase domain containing 2 [Source:HGNC Symbol;Acc:HGNC:18717]	3757.88	1.20511	1.34482e-86	2.28467e-84
ENSG00000139567	ACVRL1	94	activin A receptor like type 1 [Source:HGNC Symbol;Acc:HGNC:175]	2168.29	1.20265	3.59355e-27	1.31968e-25
ENSG00000181790	ADGRB1	575	adhesion G protein-coupled receptor B1 [Source:HGNC Symbol;Acc:HGNC:943]	7.45068	1.20089	0.00613145	0.0238388
ENSG00000091879	ANGPT2	285	angiopoietin 2 [Source:HGNC Symbol;Acc:HGNC:485]	21.9891	1.19655	0.000809172	0.00403285
ENSG00000132688	NES	10763	nestin [Source:HGNC Symbol;Acc:HGNC:7756]	12194	1.19581	1.457e-32	6.51381e-31
ENSG00000198754	OXCT2	64064	3-oxoacid CoA-transferase 2 [Source:HGNC Symbol;Acc:HGNC:18606]	41.2711	1.19524	4.47398e-05	0.000291847
ENSG00000141314	RHBDL3	162494	rhomboid like 3 [Source:HGNC Symbol;Acc:HGNC:16502]	9.09432	1.19506	0.00408192	0.0168317
ENSG00000153976	HS3ST3A1	9955	heparan sulfate-glucosamine 3-sulfotransferase 3A1 [Source:HGNC Symbol;Acc:HGNC:5196]	471.64	1.1944	4.37591e-19	1.13535e-17
ENSG00000131153	GINS2	51659	GINS complex subunit 2 [Source:HGNC Symbol;Acc:HGNC:24575]	128.498	1.19437	5.75481e-11	8.29143e-10
ENSG00000162894	FCMR	9214	Fc fragment of IgM receptor [Source:HGNC Symbol;Acc:HGNC:14315]	28.4453	1.19345	0.00014727	0.000859899
ENSG00000177464	GPR4	2828	G protein-coupled receptor 4 [Source:HGNC Symbol;Acc:HGNC:4497]	63.1412	1.19331	1.08754e-07	1.07147e-06
ENSG00000146670	CDCA5	113130	cell division cycle associated 5 [Source:HGNC Symbol;Acc:HGNC:14626]	357.725	1.19025	1.48059e-11	2.25108e-10
ENSG00000198901	PRC1	9055	protein regulator of cytokinesis 1 [Source:HGNC Symbol;Acc:HGNC:9341]	1347.87	1.18944	5.68526e-34	2.69594e-32
ENSG00000174371	EXO1	9156	exonuclease 1 [Source:HGNC Symbol;Acc:HGNC:3511]	125.309	1.18888	7.65192e-08	7.67038e-07
ENSG00000113555	PCDH12	51294	protocadherin 12 [Source:HGNC Symbol;Acc:HGNC:8657]	2.63025	1.18799	0.00157623	0.00726953
ENSG00000154217	PITPNC1	26207	phosphatidylinositol transfer protein cytoplasmic 1 [Source:HGNC Symbol;Acc:HGNC:21045]	640.358	1.18493	1.17219e-37	6.2915e-36
ENSG00000110427	KIAA1549L	25758	KIAA1549 like [Source:HGNC Symbol;Acc:HGNC:24836]	3892.62	1.18329	3.0471e-92	5.66963e-90
ENSG00000116191	RALGPS2	55103	Ral GEF with PH domain and SH3 binding motif 2 [Source:HGNC Symbol;Acc:HGNC:30279]	2307.98	1.18196	8.2122e-09	9.31177e-08
ENSG00000156970	BUB1B	701	BUB1 mitotic checkpoint serine/threonine kinase B [Source:HGNC Symbol;Acc:HGNC:1149]	350.329	1.18005	2.10202e-10	2.88393e-09
ENSG00000176641	RNF152	220441	ring finger protein 152 [Source:HGNC Symbol;Acc:HGNC:26811]	2043.26	1.17968	5.87521e-14	1.07175e-12
ENSG00000135437	RDH5	5959	retinol dehydrogenase 5 [Source:HGNC Symbol;Acc:HGNC:9940]	75.6916	1.17897	1.75001e-06	1.45489e-05
ENSG00000125531	FNDC11	79025	fibronectin type III domain containing 11 [Source:HGNC Symbol;Acc:HGNC:28764]	28.0264	1.17766	8.94402e-05	0.00054846
ENSG00000115159	GPD2	2820	glycerol-3-phosphate dehydrogenase 2 [Source:HGNC Symbol;Acc:HGNC:4456]	1154.42	1.17714	4.08049e-15	8.05258e-14
ENSG00000183186	C2CD4C	126567	C2 calcium dependent domain containing 4C [Source:HGNC Symbol;Acc:HGNC:29417]	18.8848	1.17482	0.000601632	0.0030883
ENSG00000164109	MAD2L1	4085	mitotic arrest deficient 2 like 1 [Source:HGNC Symbol;Acc:HGNC:6763]	181.425	1.17389	4.73443e-08	4.88366e-07
ENSG00000146555	SDK1	221935	sidekick cell adhesion molecule 1 [Source:HGNC Symbol;Acc:HGNC:19307]	177.558	1.17128	3.3871e-12	5.45538e-11
ENSG00000141682	PMAIP1	5366	phorbol-12-myristate-13-acetate-induced protein 1 [Source:HGNC Symbol;Acc:HGNC:9108]	735.968	1.17083	1.32014e-11	2.02446e-10
ENSG00000105889	STEAP1B	256227	STEAP family member 1B [Source:HGNC Symbol;Acc:HGNC:41907]	97.9953	1.16435	4.77632e-10	6.30081e-09
ENSG00000150048	CLEC1A	51267	C-type lectin domain family 1 member A [Source:HGNC Symbol;Acc:HGNC:24355]	19.096	1.16357	0.00310334	0.0132554
ENSG00000117308	GALE	2582	UDP-galactose-4-epimerase [Source:HGNC Symbol;Acc:HGNC:4116]	396.246	1.16287	1.49504e-21	4.37255e-20
ENSG00000167536	DHRS13	147015	dehydrogenase/reductase 13 [Source:HGNC Symbol;Acc:HGNC:28326]	88.5032	1.16198	1.66675e-06	1.38922e-05
ENSG00000135363	LMO2	4005	LIM domain only 2 [Source:HGNC Symbol;Acc:HGNC:6642]	2.52023	1.16044	0.00180428	0.00821108
ENSG00000151835	SACS	26278	sacsin molecular chaperone [Source:HGNC Symbol;Acc:HGNC:10519]	5250.48	1.1602	3.92355e-08	4.08606e-07
ENSG00000182379	NXPH4	11247	neurexophilin 4 [Source:HGNC Symbol;Acc:HGNC:8078]	250.944	1.1588	2.64415e-09	3.19473e-08
ENSG00000168309	FAM107A	11170	family with sequence similarity 107 member A [Source:HGNC Symbol;Acc:HGNC:30827]	11.0113	1.15832	0.00550371	0.0217708
ENSG00000142669	SH3BGRL3	83442	SH3 domain binding glutamate rich protein like 3 [Source:HGNC Symbol;Acc:HGNC:15568]	7561.99	1.15724	1.32935e-15	2.75122e-14
ENSG00000145358	DDIT4L	115265	DNA damage inducible transcript 4 like [Source:HGNC Symbol;Acc:HGNC:30555]	116.006	1.15715	6.36499e-06	4.86133e-05
ENSG00000003400	CASP10	843	caspase 10 [Source:HGNC Symbol;Acc:HGNC:1500]	151.315	1.1568	4.97425e-17	1.14601e-15
ENSG00000105605	CACNG7	59284	calcium voltage-gated channel auxiliary subunit gamma 7 [Source:HGNC Symbol;Acc:HGNC:13626]	4.47371	1.15634	0.0141113	0.0484179
ENSG00000161791	FMNL3	91010	formin like 3 [Source:HGNC Symbol;Acc:HGNC:23698]	1913.34	1.15573	5.18267e-37	2.72188e-35
ENSG00000168386	FILIP1L	11259	filamin A interacting protein 1 like [Source:HGNC Symbol;Acc:HGNC:24589]	1596.69	1.15518	2.08479e-08	2.26533e-07
ENSG00000154027	AK5	26289	adenylate kinase 5 [Source:HGNC Symbol;Acc:HGNC:365]	1073.27	1.15353	7.35105e-68	8.97609e-66
ENSG00000177706	FAM20C	56975	FAM20C golgi associated secretory pathway kinase [Source:HGNC Symbol;Acc:HGNC:22140]	5194.35	1.15333	1.68996e-19	4.50432e-18
ENSG00000134802	SLC43A3	29015	solute carrier family 43 member 3 [Source:HGNC Symbol;Acc:HGNC:17466]	724.715	1.15265	2.04749e-22	6.20184e-21
ENSG00000135723	FHOD1	29109	formin homology 2 domain containing 1 [Source:HGNC Symbol;Acc:HGNC:17905]	1683.24	1.15165	6.78356e-19	1.73697e-17
ENSG00000115107	STEAP3	55240	STEAP3 metalloreductase [Source:HGNC Symbol;Acc:HGNC:24592]	1167.22	1.15111	7.82779e-22	2.31014e-20
ENSG00000079385	CEACAM1	634	carcinoembryonic antigen related cell adhesion molecule 1 [Source:HGNC Symbol;Acc:HGNC:1814]	8.35969	1.14979	0.00750305	0.0283589
ENSG00000120875	DUSP4	1846	dual specificity phosphatase 4 [Source:HGNC Symbol;Acc:HGNC:3070]	2543.82	1.14896	8.13431e-35	3.96309e-33
ENSG00000187173	LCE2A	353139	late cornified envelope 2A [Source:HGNC Symbol;Acc:HGNC:29469]	8.2161	1.14822	0.00597361	0.0233226
ENSG00000105499	PLA2G4C	8605	phospholipase A2 group IVC [Source:HGNC Symbol;Acc:HGNC:9037]	538.42	1.14588	1.33997e-19	3.58126e-18
ENSG00000158887	MPZ	4359	myelin protein zero [Source:HGNC Symbol;Acc:HGNC:7225]	23.1094	1.14507	0.00120141	0.00570401
ENSG00000185634	SHC4	399694	SHC adaptor protein 4 [Source:HGNC Symbol;Acc:HGNC:16743]	82.3903	1.14445	3.22116e-08	3.40355e-07
ENSG00000101282	RSPO4	343637	R-spondin 4 [Source:HGNC Symbol;Acc:HGNC:16175]	34.373	1.1397	0.000219325	0.00123794
ENSG00000104889	RNASEH2A	10535	ribonuclease H2 subunit A [Source:HGNC Symbol;Acc:HGNC:18518]	202.645	1.13717	3.54307e-08	3.71557e-07
ENSG00000153044	CENPH	64946	centromere protein H [Source:HGNC Symbol;Acc:HGNC:17268]	87.9305	1.13684	4.28884e-09	5.04158e-08
ENSG00000125319	C17orf53	78995	chromosome 17 open reading frame 53 [Source:HGNC Symbol;Acc:HGNC:28460]	105.556	1.13458	5.77551e-07	5.12426e-06
ENSG00000213190	MLLT11	10962	MLLT11 transcription factor 7 cofactor [Source:HGNC Symbol;Acc:HGNC:16997]	325.459	1.13394	4.07814e-14	7.52358e-13
ENSG00000254726	MEX3A	92312	mex-3 RNA binding family member A [Source:HGNC Symbol;Acc:HGNC:33482]	163.883	1.13344	3.83467e-07	3.50903e-06
ENSG00000085840	ORC1	4998	origin recognition complex subunit 1 [Source:HGNC Symbol;Acc:HGNC:8487]	112.546	1.13336	1.6651e-06	1.38843e-05
ENSG00000117650	NEK2	4751	NIMA related kinase 2 [Source:HGNC Symbol;Acc:HGNC:7745]	139.885	1.13288	1.99559e-07	1.90394e-06
ENSG00000172159	FRMD3	257019	FERM domain containing 3 [Source:HGNC Symbol;Acc:HGNC:24125]	57.8947	1.13104	2.0902e-06	1.71653e-05
ENSG00000164087	POC1A	25886	POC1 centriolar protein A [Source:HGNC Symbol;Acc:HGNC:24488]	199.861	1.13102	6.00485e-10	7.81591e-09
ENSG00000104356	POP1	10940	POP1 homolog, ribonuclease P/MRP subunit [Source:HGNC Symbol;Acc:HGNC:30129]	304.306	1.13042	1.65127e-16	3.64942e-15
ENSG00000128203	ASPHD2	57168	aspartate beta-hydroxylase domain containing 2 [Source:HGNC Symbol;Acc:HGNC:30437]	144.098	1.12965	9.85653e-12	1.52831e-10
ENSG00000182957	SPATA13	221178	spermatogenesis associated 13 [Source:HGNC Symbol;Acc:HGNC:23222]	2176.84	1.12349	1.28423e-49	9.996e-48
ENSG00000197208	SLC22A4	6583	solute carrier family 22 member 4 [Source:HGNC Symbol;Acc:HGNC:10968]	516.59	1.12304	3.19438e-28	1.2237e-26
ENSG00000071539	TRIP13	9319	thyroid hormone receptor interactor 13 [Source:HGNC Symbol;Acc:HGNC:12307]	276.325	1.12038	8.63613e-13	1.44649e-11
ENSG00000131470	PSMC3IP	29893	PSMC3 interacting protein [Source:HGNC Symbol;Acc:HGNC:17928]	131.818	1.11978	1.65617e-08	1.81881e-07
ENSG00000165197	VEGFD	2277	vascular endothelial growth factor D [Source:HGNC Symbol;Acc:HGNC:3708]	6.4088	1.11935	0.00857214	0.0317486
ENSG00000110002	VWA5A	4013	von Willebrand factor A domain containing 5A [Source:HGNC Symbol;Acc:HGNC:6658]	162.599	1.11893	1.01861e-11	1.57691e-10
ENSG00000175040	CHST2	9435	carbohydrate sulfotransferase 2 [Source:HGNC Symbol;Acc:HGNC:1970]	1501.88	1.11405	1.06312e-18	2.69743e-17
ENSG00000177272	KCNA3	3738	potassium voltage-gated channel subfamily A member 3 [Source:HGNC Symbol;Acc:HGNC:6221]	16.1891	1.11363	0.00619778	0.0240489
ENSG00000111348	ARHGDIB	397	Rho GDP dissociation inhibitor beta [Source:HGNC Symbol;Acc:HGNC:679]	104.904	1.11328	8.64864e-08	8.62964e-07
ENSG00000062282	DGAT2	84649	diacylglycerol O-acyltransferase 2 [Source:HGNC Symbol;Acc:HGNC:16940]	10.0777	1.11128	0.00473239	0.01917
ENSG00000050438	SLC4A8	9498	solute carrier family 4 member 8 [Source:HGNC Symbol;Acc:HGNC:11034]	677.511	1.11106	4.6609e-19	1.20769e-17
ENSG00000128340	RAC2	5880	Rac family small GTPase 2 [Source:HGNC Symbol;Acc:HGNC:9802]	738.049	1.1089	9.09556e-19	2.31682e-17
ENSG00000122592	HOXA7	3204	homeobox A7 [Source:HGNC Symbol;Acc:HGNC:5108]	329.476	1.10829	1.51948e-12	2.50094e-11
ENSG00000138623	SEMA7A	8482	semaphorin 7A (John Milton Hagen blood group) [Source:HGNC Symbol;Acc:HGNC:10741]	1979.19	1.10813	2.03191e-16	4.45538e-15
ENSG00000175198	PCCA	5095	propionyl-CoA carboxylase subunit alpha [Source:HGNC Symbol;Acc:HGNC:8653]	251.619	1.10673	9.3348e-15	1.80211e-13
ENSG00000137474	MYO7A	4647	myosin VIIA [Source:HGNC Symbol;Acc:HGNC:7606]	9.30424	1.10593	0.00867706	0.0320764
ENSG00000130038	CRACR2A	84766	calcium release activated channel regulator 2A [Source:HGNC Symbol;Acc:HGNC:28657]	103.372	1.10592	5.71674e-09	6.62951e-08
ENSG00000054967	RELT	84957	RELT TNF receptor [Source:HGNC Symbol;Acc:HGNC:13764]	171.027	1.10341	7.74917e-11	1.10186e-09
ENSG00000002745	WNT16	51384	Wnt family member 16 [Source:HGNC Symbol;Acc:HGNC:16267]	6.83476	1.1025	0.0139645	0.0480155
ENSG00000108561	C1QBP	708	complement C1q binding protein [Source:HGNC Symbol;Acc:HGNC:1243]	2245.03	1.10128	2.62874e-31	1.13875e-29
ENSG00000160886	LY6K	54742	lymphocyte antigen 6 family member K [Source:HGNC Symbol;Acc:HGNC:24225]	865.931	1.10067	3.36731e-12	5.42798e-11
ENSG00000123219	CENPK	64105	centromere protein K [Source:HGNC Symbol;Acc:HGNC:29479]	74.6925	1.09983	0.000996837	0.00484458
ENSG00000144959	NCEH1	57552	neutral cholesterol ester hydrolase 1 [Source:HGNC Symbol;Acc:HGNC:29260]	700.705	1.0995	1.74264e-39	1.0043e-37
ENSG00000147536	GINS4	84296	GINS complex subunit 4 [Source:HGNC Symbol;Acc:HGNC:28226]	195.063	1.0993	8.18577e-12	1.27838e-10
ENSG00000171310	CHST11	50515	carbohydrate sulfotransferase 11 [Source:HGNC Symbol;Acc:HGNC:17422]	238.113	1.09555	2.12589e-13	3.72498e-12
ENSG00000005448	WDR54	84058	WD repeat domain 54 [Source:HGNC Symbol;Acc:HGNC:25770]	247.461	1.09388	1.37085e-09	1.71791e-08
ENSG00000085063	CD59	966	CD59 molecule (CD59 blood group) [Source:HGNC Symbol;Acc:HGNC:1689]	19527.8	1.09281	8.0863e-45	5.42894e-43
ENSG00000196155	PLEKHG4	25894	pleckstrin homology and RhoGEF domain containing G4 [Source:HGNC Symbol;Acc:HGNC:24501]	1119.68	1.09276	3.91914e-26	1.3871e-24
ENSG00000095303	PTGS1	5742	prostaglandin-endoperoxide synthase 1 [Source:HGNC Symbol;Acc:HGNC:9604]	8765.85	1.09205	4.57875e-31	1.96174e-29
ENSG00000080986	NDC80	10403	NDC80 kinetochore complex component [Source:HGNC Symbol;Acc:HGNC:16909]	187.435	1.09038	6.49623e-06	4.9461e-05
ENSG00000185567	AHNAK2	113146	AHNAK nucleoprotein 2 [Source:HGNC Symbol;Acc:HGNC:20125]	5631.19	1.08953	8.49768e-15	1.64213e-13
ENSG00000276045	ORAI1	84876	ORAI calcium release-activated calcium modulator 1 [Source:HGNC Symbol;Acc:HGNC:25896]	787.012	1.08683	1.62337e-12	2.66296e-11
ENSG00000129682	FGF13	2258	fibroblast growth factor 13 [Source:HGNC Symbol;Acc:HGNC:3670]	13.4899	1.08494	0.0052466	0.0209318
ENSG00000168454	TXNDC2	84203	thioredoxin domain containing 2 [Source:HGNC Symbol;Acc:HGNC:16470]	2.90643	1.08357	0.00879728	0.032441
ENSG00000139668	WDFY2	115825	WD repeat and FYVE domain containing 2 [Source:HGNC Symbol;Acc:HGNC:20482]	743.584	1.08171	5.56966e-34	2.65401e-32
ENSG00000165071	TMEM71	137835	transmembrane protein 71 [Source:HGNC Symbol;Acc:HGNC:26572]	30.3378	1.08171	0.00131604	0.00619255
ENSG00000214338	SOGA3	387104	SOGA family member 3 [Source:HGNC Symbol;Acc:HGNC:21494]	55.7271	1.08155	0.00532129	0.0211908
ENSG00000156113	KCNMA1	3778	potassium calcium-activated channel subfamily M alpha 1 [Source:HGNC Symbol;Acc:HGNC:6284]	2292.53	1.07771	5.0127e-47	3.5873e-45
ENSG00000085117	CD82	3732	CD82 molecule [Source:HGNC Symbol;Acc:HGNC:6210]	1254.71	1.07657	1.80654e-18	4.52493e-17
ENSG00000154920	EME1	146956	essential meiotic structure-specific endonuclease 1 [Source:HGNC Symbol;Acc:HGNC:24965]	52.8113	1.07639	5.54176e-06	4.27435e-05
ENSG00000006740	ARHGAP44	9912	Rho GTPase activating protein 44 [Source:HGNC Symbol;Acc:HGNC:29096]	60.9728	1.07603	7.18985e-06	5.42557e-05
ENSG00000181649	PHLDA2	7262	pleckstrin homology like domain family A member 2 [Source:HGNC Symbol;Acc:HGNC:12385]	2233.32	1.07573	5.83565e-12	9.17964e-11
ENSG00000101236	RNF24	11237	ring finger protein 24 [Source:HGNC Symbol;Acc:HGNC:13779]	2469.11	1.07541	2.71167e-56	2.5108e-54
ENSG00000100526	CDKN3	1033	cyclin dependent kinase inhibitor 3 [Source:HGNC Symbol;Acc:HGNC:1791]	144.59	1.07515	5.02843e-08	5.15157e-07
ENSG00000100479	POLE2	5427	DNA polymerase epsilon 2, accessory subunit [Source:HGNC Symbol;Acc:HGNC:9178]	37.0378	1.07458	0.000655176	0.00333598
ENSG00000143476	DTL	51514	denticleless E3 ubiquitin protein ligase homolog [Source:HGNC Symbol;Acc:HGNC:30288]	314.537	1.07403	6.85528e-16	1.43858e-14
ENSG00000108255	CRYBA1	1411	crystallin beta A1 [Source:HGNC Symbol;Acc:HGNC:2394]	2.13751	1.07382	0.00337908	0.014237
ENSG00000196754	S100A2	6273	S100 calcium binding protein A2 [Source:HGNC Symbol;Acc:HGNC:10492]	21.2063	1.0733	0.000824904	0.00410218
ENSG00000026025	VIM	7431	vimentin [Source:HGNC Symbol;Acc:HGNC:12692]	152603	1.07323	1.00319e-38	5.64822e-37
ENSG00000181333	HEPHL1	341208	hephaestin like 1 [Source:HGNC Symbol;Acc:HGNC:30477]	2.15978	1.07219	0.0137589	0.047392
ENSG00000171320	ESCO2	157570	establishment of sister chromatid cohesion N-acetyltransferase 2 [Source:HGNC Symbol;Acc:HGNC:27230]	77.3676	1.0715	2.06655e-05	0.000143171
ENSG00000175832	ETV4	2118	ETS variant 4 [Source:HGNC Symbol;Acc:HGNC:3493]	799.992	1.07121	4.974e-12	7.88775e-11
ENSG00000157193	LRP8	7804	LDL receptor related protein 8 [Source:HGNC Symbol;Acc:HGNC:6700]	1167.38	1.06985	2.01985e-30	8.39612e-29
ENSG00000152503	TRIM36	55521	tripartite motif containing 36 [Source:HGNC Symbol;Acc:HGNC:16280]	14.5557	1.06909	0.00822489	0.0306484
ENSG00000152990	ADGRA3	166647	adhesion G protein-coupled receptor A3 [Source:HGNC Symbol;Acc:HGNC:13839]	2107.51	1.06727	1.75653e-63	1.96099e-61
ENSG00000111145	ELK3	2004	ETS transcription factor ELK3 [Source:HGNC Symbol;Acc:HGNC:3325]	3232.3	1.0658	1.59198e-25	5.5441e-24
ENSG00000024526	DEPDC1	55635	DEP domain containing 1 [Source:HGNC Symbol;Acc:HGNC:22949]	116.731	1.06485	0.00502838	0.0201599
ENSG00000139405	RITA1	84934	RBPJ interacting and tubulin associated 1 [Source:HGNC Symbol;Acc:HGNC:25925]	1065.61	1.06412	1.42775e-15	2.9455e-14
ENSG00000234409	CCDC188	388849	coiled-coil domain containing 188 [Source:HGNC Symbol;Acc:HGNC:51899]	20.3635	1.06338	0.00106465	0.00512948
ENSG00000158164	TMSB15A	11013	thymosin beta 15a [Source:HGNC Symbol;Acc:HGNC:30744]	19.0549	1.06337	0.00284736	0.0122945
ENSG00000108602	ALDH3A1	218	aldehyde dehydrogenase 3 family member A1 [Source:HGNC Symbol;Acc:HGNC:405]	43.7785	1.06264	0.000219724	0.0012396
ENSG00000034053	APBA2	321	amyloid beta precursor protein binding family A member 2 [Source:HGNC Symbol;Acc:HGNC:579]	762.231	1.06259	1.58395e-15	3.23699e-14
ENSG00000189171	S100A13	6284	S100 calcium binding protein A13 [Source:HGNC Symbol;Acc:HGNC:10490]	1540.13	1.06227	1.06388e-19	2.8828e-18
ENSG00000131747	TOP2A	7153	DNA topoisomerase II alpha [Source:HGNC Symbol;Acc:HGNC:11989]	1585.54	1.0622	3.62085e-07	3.32427e-06
ENSG00000169689	CENPX	201254	centromere protein X [Source:HGNC Symbol;Acc:HGNC:11422]	272.03	1.0622	6.8277e-10	8.83981e-09
ENSG00000134057	CCNB1	891	cyclin B1 [Source:HGNC Symbol;Acc:HGNC:1579]	715.586	1.06137	9.79377e-20	2.66121e-18
ENSG00000144554	FANCD2	2177	FA complementation group D2 [Source:HGNC Symbol;Acc:HGNC:3585]	166.798	1.06114	2.31143e-09	2.80836e-08
ENSG00000161800	RACGAP1	29127	Rac GTPase activating protein 1 [Source:HGNC Symbol;Acc:HGNC:9804]	864.563	1.06	8.35315e-32	3.68387e-30
ENSG00000168496	FEN1	2237	flap structure-specific endonuclease 1 [Source:HGNC Symbol;Acc:HGNC:3650]	489.371	1.05872	2.39855e-20	6.73281e-19
ENSG00000056972	TRAF3IP2	10758	TRAF3 interacting protein 2 [Source:HGNC Symbol;Acc:HGNC:1343]	1105	1.05845	6.27295e-21	1.79699e-19
ENSG00000154839	SKA1	220134	spindle and kinetochore associated complex subunit 1 [Source:HGNC Symbol;Acc:HGNC:28109]	69.0066	1.05822	3.15649e-06	2.53362e-05
ENSG00000075702	WDR62	284403	WD repeat domain 62 [Source:HGNC Symbol;Acc:HGNC:24502]	221.503	1.05767	2.08072e-09	2.55185e-08
ENSG00000090975	PITPNM2	57605	phosphatidylinositol transfer protein membrane associated 2 [Source:HGNC Symbol;Acc:HGNC:21044]	319.126	1.05585	3.33278e-09	3.96785e-08
ENSG00000079616	KIF22	3835	kinesin family member 22 [Source:HGNC Symbol;Acc:HGNC:6391]	537.59	1.05456	6.69466e-14	1.21443e-12
ENSG00000121281	ADCY7	113	adenylate cyclase 7 [Source:HGNC Symbol;Acc:HGNC:238]	894.951	1.05443	2.99667e-35	1.50504e-33
ENSG00000284526	AC015802.6		novel protein	2.78792	1.05412	0.00196777	0.00887656
ENSG00000067225	PKM	5315	pyruvate kinase M1/2 [Source:HGNC Symbol;Acc:HGNC:9021]	84095.8	1.05349	1.1113e-16	2.5042e-15
ENSG00000173221	GLRX	2745	glutaredoxin [Source:HGNC Symbol;Acc:HGNC:4330]	2858.56	1.05304	1.05207e-55	9.47199e-54
ENSG00000156103	MMP16	4325	matrix metallopeptidase 16 [Source:HGNC Symbol;Acc:HGNC:7162]	662.753	1.05282	4.04979e-09	4.77206e-08
ENSG00000138180	CEP55	55165	centrosomal protein 55 [Source:HGNC Symbol;Acc:HGNC:1161]	364.907	1.05087	7.84866e-07	6.82114e-06
ENSG00000112096	SOD2	6648	superoxide dismutase 2 [Source:HGNC Symbol;Acc:HGNC:11180]	7757.32	1.04922	3.61393e-16	7.75031e-15
ENSG00000012048	BRCA1	672	BRCA1 DNA repair associated [Source:HGNC Symbol;Acc:HGNC:1100]	231.061	1.04853	3.49963e-07	3.22663e-06
ENSG00000157456	CCNB2	9133	cyclin B2 [Source:HGNC Symbol;Acc:HGNC:1580]	317.338	1.04768	5.51317e-17	1.26421e-15
ENSG00000115648	MLPH	79083	melanophilin [Source:HGNC Symbol;Acc:HGNC:29643]	1324.71	1.0465	8.68371e-21	2.47308e-19
ENSG00000106125	MINDY4	84182	MINDY lysine 48 deubiquitinase 4 [Source:HGNC Symbol;Acc:HGNC:21916]	582.968	1.04503	2.97097e-26	1.05919e-24
ENSG00000124126	PREX1	57580	phosphatidylinositol-3,4,5-trisphosphate dependent Rac exchange factor 1 [Source:HGNC Symbol;Acc:HGNC:32594]	1247.81	1.04433	1.13264e-16	2.54058e-15
ENSG00000124875	CXCL6	6372	C-X-C motif chemokine ligand 6 [Source:HGNC Symbol;Acc:HGNC:10643]	19.0455	1.0439	0.00305689	0.0130684
ENSG00000164086	DUSP7	1849	dual specificity phosphatase 7 [Source:HGNC Symbol;Acc:HGNC:3073]	3619.66	1.04316	4.2932e-19	1.11538e-17
ENSG00000197261	C6orf141	135398	chromosome 6 open reading frame 141 [Source:HGNC Symbol;Acc:HGNC:21351]	13.9312	1.04302	0.00485559	0.0195757
ENSG00000170522	ELOVL6	79071	ELOVL fatty acid elongase 6 [Source:HGNC Symbol;Acc:HGNC:15829]	1153.14	1.04263	2.06216e-16	4.51663e-15
ENSG00000157617	C2CD2	25966	C2 calcium dependent domain containing 2 [Source:HGNC Symbol;Acc:HGNC:1266]	1575.98	1.04253	1.83369e-25	6.34066e-24
ENSG00000065308	TRAM2	9697	translocation associated membrane protein 2 [Source:HGNC Symbol;Acc:HGNC:16855]	20280.7	1.04107	8.36853e-62	8.83762e-60
ENSG00000213085	CFAP45	25790	cilia and flagella associated protein 45 [Source:HGNC Symbol;Acc:HGNC:17229]	25.0303	1.04078	0.00483848	0.0195188
ENSG00000143919	CAMKMT	79823	calmodulin-lysine N-methyltransferase [Source:HGNC Symbol;Acc:HGNC:26276]	129.305	1.03991	1.07005e-09	1.35882e-08
ENSG00000198719	DLL1	28514	delta like canonical Notch ligand 1 [Source:HGNC Symbol;Acc:HGNC:2908]	59.0238	1.03863	5.86351e-07	5.19762e-06
ENSG00000183287	CCBE1	147372	collagen and calcium binding EGF domains 1 [Source:HGNC Symbol;Acc:HGNC:29426]	852.605	1.03659	1.85003e-37	9.87542e-36
ENSG00000163808	KIF15	56992	kinesin family member 15 [Source:HGNC Symbol;Acc:HGNC:17273]	125.021	1.036	1.31371e-05	9.42559e-05
ENSG00000149256	TENM4	26011	teneurin transmembrane protein 4 [Source:HGNC Symbol;Acc:HGNC:29945]	1212.87	1.03507	2.41451e-16	5.25304e-15
ENSG00000113319	RASGRF2	5924	Ras protein specific guanine nucleotide releasing factor 2 [Source:HGNC Symbol;Acc:HGNC:9876]	1516.22	1.03438	4.74003e-57	4.58445e-55
ENSG00000137767	SQOR	58472	sulfide quinone oxidoreductase [Source:HGNC Symbol;Acc:HGNC:20390]	1607.81	1.03126	4.09209e-26	1.4457e-24
ENSG00000167131	CCDC103	388389	coiled-coil domain containing 103 [Source:HGNC Symbol;Acc:HGNC:32700]	11.8556	1.03095	0.0106022	0.0381326
ENSG00000157551	KCNJ15	3772	potassium voltage-gated channel subfamily J member 15 [Source:HGNC Symbol;Acc:HGNC:6261]	108.089	1.03088	1.71629e-08	1.88271e-07
ENSG00000140848	CPNE2	221184	copine 2 [Source:HGNC Symbol;Acc:HGNC:2315]	2436.02	1.03086	4.83672e-28	1.8313e-26
ENSG00000127946	HIP1	3092	huntingtin interacting protein 1 [Source:HGNC Symbol;Acc:HGNC:4913]	1982.38	1.02936	8.31067e-25	2.82375e-23
ENSG00000184838	PRR16	51334	proline rich 16 [Source:HGNC Symbol;Acc:HGNC:29654]	1327.29	1.02798	8.53605e-25	2.89529e-23
ENSG00000018408	WWTR1	25937	WW domain containing transcription regulator 1 [Source:HGNC Symbol;Acc:HGNC:24042]	4714.08	1.02754	3.21192e-64	3.62725e-62
ENSG00000124882	EREG	2069	epiregulin [Source:HGNC Symbol;Acc:HGNC:3443]	4342.74	1.02658	1.64166e-07	1.58464e-06
ENSG00000189057	FAM111B	374393	family with sequence similarity 111 member B [Source:HGNC Symbol;Acc:HGNC:24200]	112.011	1.02529	0.00206536	0.00926544
ENSG00000139572	GPR84	53831	G protein-coupled receptor 84 [Source:HGNC Symbol;Acc:HGNC:4535]	2.73689	1.02164	0.0127652	0.0446062
ENSG00000127124	HIVEP3	59269	human immunodeficiency virus type I enhancer binding protein 3 [Source:HGNC Symbol;Acc:HGNC:13561]	339.899	1.02074	1.04001e-12	1.73516e-11
ENSG00000011426	ANLN	54443	anillin actin binding protein [Source:HGNC Symbol;Acc:HGNC:14082]	1257.25	1.01942	1.99876e-07	1.90394e-06
ENSG00000137135	ARHGEF39	84904	Rho guanine nucleotide exchange factor 39 [Source:HGNC Symbol;Acc:HGNC:25909]	36.8906	1.01916	0.000408905	0.00218189
ENSG00000088325	TPX2	22974	TPX2 microtubule nucleation factor [Source:HGNC Symbol;Acc:HGNC:1249]	1294.3	1.01734	4.21792e-23	1.3206e-21
ENSG00000198838	RYR3	6263	ryanodine receptor 3 [Source:HGNC Symbol;Acc:HGNC:10485]	3.50569	1.0166	0.00965345	0.0351996
ENSG00000123094	RASSF8	11228	Ras association domain family member 8 [Source:HGNC Symbol;Acc:HGNC:13232]	3474.53	1.01566	3.49393e-07	3.22442e-06
ENSG00000074370	ATP2A3	489	ATPase sarcoplasmic/endoplasmic reticulum Ca2+ transporting 3 [Source:HGNC Symbol;Acc:HGNC:813]	80.6072	1.01319	1.06433e-05	7.76759e-05
ENSG00000197535	MYO5A	4644	myosin VA [Source:HGNC Symbol;Acc:HGNC:7602]	3676.28	1.01139	5.39447e-50	4.26687e-48
ENSG00000126562	WNK4	65266	WNK lysine deficient protein kinase 4 [Source:HGNC Symbol;Acc:HGNC:14544]	207.93	1.01104	3.24783e-08	3.42988e-07
ENSG00000174600	CMKLR1	1240	chemerin chemokine-like receptor 1 [Source:HGNC Symbol;Acc:HGNC:2121]	93.5518	1.00968	3.34787e-07	3.09547e-06
ENSG00000069974	RAB27A	5873	RAB27A, member RAS oncogene family [Source:HGNC Symbol;Acc:HGNC:9766]	422.194	1.00959	4.46368e-10	5.91234e-09
ENSG00000113070	HBEGF	1839	heparin binding EGF like growth factor [Source:HGNC Symbol;Acc:HGNC:3059]	98.3585	1.0088	3.21632e-07	2.97948e-06
ENSG00000106537	TSPAN13	27075	tetraspanin 13 [Source:HGNC Symbol;Acc:HGNC:21643]	298.792	1.00845	3.71802e-09	4.40236e-08
ENSG00000042062	RIPOR3	140876	RIPOR family member 3 [Source:HGNC Symbol;Acc:HGNC:16168]	1036.26	1.0082	2.58e-22	7.79065e-21
ENSG00000148834	GSTO1	9446	glutathione S-transferase omega 1 [Source:HGNC Symbol;Acc:HGNC:13312]	2061.58	1.00745	5.79939e-21	1.66377e-19
ENSG00000137752	CASP1	834	caspase 1 [Source:HGNC Symbol;Acc:HGNC:1499]	786.989	1.00736	7.99611e-16	1.66546e-14
ENSG00000170579	DLGAP1	9229	DLG associated protein 1 [Source:HGNC Symbol;Acc:HGNC:2905]	8.50726	1.00613	0.0127767	0.0446304
ENSG00000119630	PGF	5228	placental growth factor [Source:HGNC Symbol;Acc:HGNC:8893]	350.614	1.00575	1.75097e-08	1.91968e-07
ENSG00000149781	FERMT3	83706	fermitin family member 3 [Source:HGNC Symbol;Acc:HGNC:23151]	42.8772	1.00478	0.000298595	0.00163591
ENSG00000071575	TRIB2	28951	tribbles pseudokinase 2 [Source:HGNC Symbol;Acc:HGNC:30809]	1550.7	1.00471	1.03748e-20	2.93757e-19
ENSG00000149554	CHEK1	1111	checkpoint kinase 1 [Source:HGNC Symbol;Acc:HGNC:1925]	493.038	1.00262	1.55285e-17	3.67287e-16
ENSG00000123485	HJURP	55355	Holliday junction recognition protein [Source:HGNC Symbol;Acc:HGNC:25444]	369.915	1.00229	3.77302e-14	6.97384e-13
ENSG00000106772	PRUNE2	158471	prune homolog 2 with BCH domain [Source:HGNC Symbol;Acc:HGNC:25209]	349.077	-1.0009	1.12149e-12	1.86155e-11
ENSG00000164741	DLC1	10395	DLC1 Rho GTPase activating protein [Source:HGNC Symbol;Acc:HGNC:2897]	4500.14	-1.00121	4.1684e-38	2.28758e-36
ENSG00000008441	NFIX	4784	nuclear factor I X [Source:HGNC Symbol;Acc:HGNC:7788]	6028.15	-1.00188	8.02362e-13	1.34787e-11
ENSG00000131370	SH3BP5	9467	SH3 domain binding protein 5 [Source:HGNC Symbol;Acc:HGNC:10827]	1104.93	-1.00207	6.309e-37	3.2869e-35
ENSG00000176928	GCNT4	51301	glucosaminyl (N-acetyl) transferase 4 [Source:HGNC Symbol;Acc:HGNC:17973]	272.737	-1.00323	0.00614613	0.0238816
ENSG00000144857	BOC	91653	BOC cell adhesion associated, oncogene regulated [Source:HGNC Symbol;Acc:HGNC:17173]	1702.24	-1.00408	6.99227e-22	2.06982e-20
ENSG00000121578	B4GALT4	8702	beta-1,4-galactosyltransferase 4 [Source:HGNC Symbol;Acc:HGNC:927]	1190.71	-1.00504	7.6109e-20	2.07384e-18
ENSG00000171462	DLK2	65989	delta like non-canonical Notch ligand 2 [Source:HGNC Symbol;Acc:HGNC:21113]	55.4564	-1.00531	9.78025e-06	7.19209e-05
ENSG00000143590	EFNA3	1944	ephrin A3 [Source:HGNC Symbol;Acc:HGNC:3223]	25.601	-1.00786	0.00117349	0.00558997
ENSG00000218336	TENM3	55714	teneurin transmembrane protein 3 [Source:HGNC Symbol;Acc:HGNC:29944]	1087.04	-1.01024	1.382e-38	7.71435e-37
ENSG00000160712	IL6R	3570	interleukin 6 receptor [Source:HGNC Symbol;Acc:HGNC:6019]	155.798	-1.01156	5.6044e-09	6.51357e-08
ENSG00000136928	GABBR2	9568	gamma-aminobutyric acid type B receptor subunit 2 [Source:HGNC Symbol;Acc:HGNC:4507]	163.948	-1.01185	4.11981e-10	5.48663e-09
ENSG00000166986	MARS	4141	methionyl-tRNA synthetase [Source:HGNC Symbol;Acc:HGNC:6898]	4211.71	-1.01208	8.59663e-30	3.48449e-28
ENSG00000078725	BRINP1	1620	BMP/retinoic acid inducible neural specific 1 [Source:HGNC Symbol;Acc:HGNC:2687]	30.3383	-1.01321	0.0013702	0.00641648
ENSG00000128272	ATF4	468	activating transcription factor 4 [Source:HGNC Symbol;Acc:HGNC:786]	8740.86	-1.01341	4.927e-49	3.70491e-47
ENSG00000169760	NLGN1	22871	neuroligin 1 [Source:HGNC Symbol;Acc:HGNC:14291]	418.765	-1.01422	1.1733e-06	9.9968e-06
ENSG00000119636	BBOF1	80127	basal body orientation factor 1 [Source:HGNC Symbol;Acc:HGNC:19855]	117.085	-1.01495	2.29864e-05	0.000158073
ENSG00000166402	TUB	7275	tubby bipartite transcription factor [Source:HGNC Symbol;Acc:HGNC:12406]	811.327	-1.01495	1.19559e-35	6.06707e-34
ENSG00000139329	LUM	4060	lumican [Source:HGNC Symbol;Acc:HGNC:6724]	28855.9	-1.01513	2.62506e-05	0.000178323
ENSG00000242866	STRC	161497	stereocilin [Source:HGNC Symbol;Acc:HGNC:16035]	1.21683	-1.01522	0.0144418	0.0493958
ENSG00000156042	CFAP70	118491	cilia and flagella associated protein 70 [Source:HGNC Symbol;Acc:HGNC:30726]	26.3658	-1.01532	0.00293202	0.0126007
ENSG00000170370	EMX2	2018	empty spiracles homeobox 2 [Source:HGNC Symbol;Acc:HGNC:3341]	71.7608	-1.01572	5.32775e-06	4.12067e-05
ENSG00000104899	AMH	268	anti-Mullerian hormone [Source:HGNC Symbol;Acc:HGNC:464]	9.26758	-1.01911	0.0111387	0.0397329
ENSG00000168487	BMP1	649	bone morphogenetic protein 1 [Source:HGNC Symbol;Acc:HGNC:1067]	4371.73	-1.02025	2.6772e-15	5.37006e-14
ENSG00000164066	INTU	27152	inturned planar cell polarity protein [Source:HGNC Symbol;Acc:HGNC:29239]	128.369	-1.02095	5.42052e-05	0.000349507
ENSG00000010932	FMO1	2326	flavin containing monooxygenase 1 [Source:HGNC Symbol;Acc:HGNC:3769]	3.54429	-1.02096	0.0125351	0.0438964
ENSG00000134326	CMPK2	129607	cytidine/uridine monophosphate kinase 2 [Source:HGNC Symbol;Acc:HGNC:27015]	79.8616	-1.02128	0.00179976	0.00819244
ENSG00000107796	ACTA2	59	actin alpha 2, smooth muscle [Source:HGNC Symbol;Acc:HGNC:130]	5114.09	-1.02132	1.97447e-15	4.00158e-14
ENSG00000171298	GAA	2548	glucosidase alpha, acid [Source:HGNC Symbol;Acc:HGNC:4065]	2848.43	-1.02156	6.43027e-13	1.08958e-11
ENSG00000197405	C5AR1	728	complement C5a receptor 1 [Source:HGNC Symbol;Acc:HGNC:1338]	11.2232	-1.02242	0.00766556	0.0288559
ENSG00000006459	KDM7A	80853	lysine demethylase 7A [Source:HGNC Symbol;Acc:HGNC:22224]	178.708	-1.0231	5.10735e-07	4.59191e-06
ENSG00000183479	TREX2	11219	three prime repair exonuclease 2 [Source:HGNC Symbol;Acc:HGNC:12270]	23.6532	-1.02403	0.00723968	0.0274817
ENSG00000159958	TNFRSF13C	115650	TNF receptor superfamily member 13C [Source:HGNC Symbol;Acc:HGNC:17755]	7.07488	-1.02441	0.0134514	0.046571
ENSG00000185561	TLCD2	727910	TLC domain containing 2 [Source:HGNC Symbol;Acc:HGNC:33522]	226.718	-1.02455	7.93058e-16	1.65357e-14
ENSG00000198018	ENTPD7	57089	ectonucleoside triphosphate diphosphohydrolase 7 [Source:HGNC Symbol;Acc:HGNC:19745]	657.79	-1.02514	2.20248e-30	9.13586e-29
ENSG00000087301	TXNDC16	57544	thioredoxin domain containing 16 [Source:HGNC Symbol;Acc:HGNC:19965]	121.767	-1.02699	0.000225822	0.00126924
ENSG00000104881	PPP1R13L	10848	protein phosphatase 1 regulatory subunit 13 like [Source:HGNC Symbol;Acc:HGNC:18838]	216.008	-1.02992	2.47772e-08	2.66266e-07
ENSG00000165495	PKNOX2	63876	PBX/knotted 1 homeobox 2 [Source:HGNC Symbol;Acc:HGNC:16714]	1.81055	-1.02994	0.00258834	0.0112775
ENSG00000138735	PDE5A	8654	phosphodiesterase 5A [Source:HGNC Symbol;Acc:HGNC:8784]	1775.02	-1.03044	2.64704e-07	2.47797e-06
ENSG00000105516	DBP	1628	D-box binding PAR bZIP transcription factor [Source:HGNC Symbol;Acc:HGNC:2697]	89.8988	-1.03053	1.17208e-08	1.30777e-07
ENSG00000196557	CACNA1H	8912	calcium voltage-gated channel subunit alpha1 H [Source:HGNC Symbol;Acc:HGNC:1395]	204.988	-1.03087	1.40367e-10	1.95324e-09
ENSG00000109738	GLRB	2743	glycine receptor beta [Source:HGNC Symbol;Acc:HGNC:4329]	250.818	-1.03365	2.59839e-10	3.52778e-09
ENSG00000109756	RAPGEF2	9693	Rap guanine nucleotide exchange factor 2 [Source:HGNC Symbol;Acc:HGNC:16854]	1751.09	-1.03471	3.22517e-35	1.61151e-33
ENSG00000119283	TRIM67	440730	tripartite motif containing 67 [Source:HGNC Symbol;Acc:HGNC:31859]	2.91556	-1.03563	0.0131512	0.0457425
ENSG00000163083	INHBB	3625	inhibin subunit beta B [Source:HGNC Symbol;Acc:HGNC:6067]	63.8399	-1.03637	0.000104938	0.000633354
ENSG00000099849	RASSF7	8045	Ras association domain family member 7 [Source:HGNC Symbol;Acc:HGNC:1166]	141.06	-1.03997	7.30721e-07	6.38751e-06
ENSG00000198915	RASGEF1A	221002	RasGEF domain family member 1A [Source:HGNC Symbol;Acc:HGNC:24246]	19.9816	-1.04088	0.00200628	0.0090211
ENSG00000163975	MELTF	4241	melanotransferrin [Source:HGNC Symbol;Acc:HGNC:7037]	153.891	-1.04453	1.44202e-09	1.80364e-08
ENSG00000102554	KLF5	688	Kruppel like factor 5 [Source:HGNC Symbol;Acc:HGNC:6349]	815.495	-1.04506	1.16745e-17	2.77476e-16
ENSG00000225614	ZNF469	84627	zinc finger protein 469 [Source:HGNC Symbol;Acc:HGNC:23216]	1750.32	-1.04694	1.95462e-13	3.43412e-12
ENSG00000122641	INHBA	3624	inhibin subunit beta A [Source:HGNC Symbol;Acc:HGNC:6066]	696.312	-1.04712	1.46554e-08	1.61539e-07
ENSG00000080493	SLC4A4	8671	solute carrier family 4 member 4 [Source:HGNC Symbol;Acc:HGNC:11030]	66.0147	-1.04753	1.95031e-05	0.000135502
ENSG00000117228	GBP1	2633	guanylate binding protein 1 [Source:HGNC Symbol;Acc:HGNC:4182]	1066.29	-1.04834	6.56304e-10	8.50844e-09
ENSG00000157388	CACNA1D	776	calcium voltage-gated channel subunit alpha1 D [Source:HGNC Symbol;Acc:HGNC:1391]	10.3543	-1.04977	0.0077726	0.0291966
ENSG00000196338	NLGN3	54413	neuroligin 3 [Source:HGNC Symbol;Acc:HGNC:14289]	19.1194	-1.04984	0.000827329	0.00411076
ENSG00000178115	GOLGA8Q	727909	golgin A8 family member Q [Source:HGNC Symbol;Acc:HGNC:44408]	16.6147	-1.05029	0.00393574	0.0163081
ENSG00000205403	CFI	3426	complement factor I [Source:HGNC Symbol;Acc:HGNC:5394]	30.978	-1.0504	0.00113947	0.00544698
ENSG00000164418	GRIK2	2898	glutamate ionotropic receptor kainate type subunit 2 [Source:HGNC Symbol;Acc:HGNC:4580]	838.04	-1.05108	8.75592e-23	2.7269e-21
ENSG00000020181	ADGRA2	25960	adhesion G protein-coupled receptor A2 [Source:HGNC Symbol;Acc:HGNC:17849]	9724.22	-1.05228	8.28957e-16	1.72474e-14
ENSG00000138821	SLC39A8	64116	solute carrier family 39 member 8 [Source:HGNC Symbol;Acc:HGNC:20862]	68.1655	-1.05271	5.50201e-05	0.000354177
ENSG00000249437	NAIP	4671	NLR family apoptosis inhibitory protein [Source:HGNC Symbol;Acc:HGNC:7634]	98.2455	-1.05275	6.8235e-07	6.00228e-06
ENSG00000130522	JUND	3727	JunD proto-oncogene, AP-1 transcription factor subunit [Source:HGNC Symbol;Acc:HGNC:6206]	3539.78	-1.05393	1.46857e-10	2.04064e-09
ENSG00000197816	CCDC180	100499483	coiled-coil domain containing 180 [Source:HGNC Symbol;Acc:HGNC:29303]	67.583	-1.05582	0.000514476	0.00268107
ENSG00000115504	EHBP1	23301	EH domain binding protein 1 [Source:HGNC Symbol;Acc:HGNC:29144]	2013.8	-1.05605	1.7558e-11	2.64889e-10
ENSG00000196220	SRGAP3	9901	SLIT-ROBO Rho GTPase activating protein 3 [Source:HGNC Symbol;Acc:HGNC:19744]	14.8529	-1.0562	0.00275174	0.0119256
ENSG00000261408	TEN1-CDK3	100529145	TEN1-CDK3 readthrough (NMD candidate) [Source:HGNC Symbol;Acc:HGNC:44420]	77.4955	-1.05629	6.84234e-05	0.000430853
ENSG00000174804	FZD4	8322	frizzled class receptor 4 [Source:HGNC Symbol;Acc:HGNC:4042]	673.708	-1.0564	1.27236e-25	4.43896e-24
ENSG00000026559	KCNG1	3755	potassium voltage-gated channel modifier subfamily G member 1 [Source:HGNC Symbol;Acc:HGNC:6248]	65.719	-1.05643	6.6144e-08	6.67487e-07
ENSG00000175048	ZDHHC14	79683	zinc finger DHHC-type containing 14 [Source:HGNC Symbol;Acc:HGNC:20341]	587.103	-1.05663	9.39684e-15	1.8123e-13
ENSG00000133818	RRAS2	22800	RAS related 2 [Source:HGNC Symbol;Acc:HGNC:17271]	1190.19	-1.05701	1.43001e-05	0.000101927
ENSG00000168542	COL3A1	1281	collagen type III alpha 1 chain [Source:HGNC Symbol;Acc:HGNC:2201]	72916.8	-1.05743	4.93468e-65	5.67111e-63
ENSG00000147231	RADX	55086	RPA1 related single stranded DNA binding protein, X-linked [Source:HGNC Symbol;Acc:HGNC:25486]	3.52077	-1.05798	0.0123544	0.0433597
ENSG00000173166	RAPH1	65059	Ras association (RalGDS/AF-6) and pleckstrin homology domains 1 [Source:HGNC Symbol;Acc:HGNC:14436]	1140.04	-1.05836	2.95457e-21	8.56431e-20
ENSG00000105929	ATP6V0A4	50617	ATPase H+ transporting V0 subunit a4 [Source:HGNC Symbol;Acc:HGNC:866]	2.4296	-1.05854	0.00554191	0.0218997
ENSG00000116761	CTH	1491	cystathionine gamma-lyase [Source:HGNC Symbol;Acc:HGNC:2501]	76.1464	-1.0589	7.85611e-08	7.86698e-07
ENSG00000076344	RGS11	8786	regulator of G protein signaling 11 [Source:HGNC Symbol;Acc:HGNC:9993]	104.586	-1.06021	6.51555e-10	8.45247e-09
ENSG00000115896	PLCL1	5334	phospholipase C like 1 (inactive) [Source:HGNC Symbol;Acc:HGNC:9063]	8.47505	-1.06034	0.00916095	0.0335815
ENSG00000159216	RUNX1	861	runt related transcription factor 1 [Source:HGNC Symbol;Acc:HGNC:10471]	2642.92	-1.06097	6.37469e-39	3.59949e-37
ENSG00000129951	PLPPR3	79948	phospholipid phosphatase related 3 [Source:HGNC Symbol;Acc:HGNC:23497]	12.7191	-1.06188	0.00224829	0.00997387
ENSG00000119280	C1orf198	84886	chromosome 1 open reading frame 198 [Source:HGNC Symbol;Acc:HGNC:25900]	5139.55	-1.06203	3.7432e-41	2.27822e-39
ENSG00000088881	EBF4	57593	EBF family member 4 [Source:HGNC Symbol;Acc:HGNC:29278]	176.78	-1.06236	1.52056e-11	2.30645e-10
ENSG00000129757	CDKN1C	1028	cyclin dependent kinase inhibitor 1C [Source:HGNC Symbol;Acc:HGNC:1786]	57.0617	-1.06259	4.34855e-06	3.41195e-05
ENSG00000189337	KAZN	23254	kazrin, periplakin interacting protein [Source:HGNC Symbol;Acc:HGNC:29173]	668.702	-1.06265	6.90479e-20	1.8867e-18
ENSG00000211448	DIO2	1734	iodothyronine deiodinase 2 [Source:HGNC Symbol;Acc:HGNC:2884]	602.774	-1.06331	8.29923e-11	1.17579e-09
ENSG00000177694	NAALADL2	254827	N-acetylated alpha-linked acidic dipeptidase like 2 [Source:HGNC Symbol;Acc:HGNC:23219]	400.862	-1.06334	5.34583e-07	4.78431e-06
ENSG00000026297	RNASET2	8635	ribonuclease T2 [Source:HGNC Symbol;Acc:HGNC:21686]	464.833	-1.06438	1.82646e-23	5.80546e-22
ENSG00000250067	YJEFN3	374887	YjeF N-terminal domain containing 3 [Source:HGNC Symbol;Acc:HGNC:24785]	62.8793	-1.06591	3.46631e-06	2.76413e-05
ENSG00000122870	BICC1	80114	BicC family RNA binding protein 1 [Source:HGNC Symbol;Acc:HGNC:19351]	2925.54	-1.06642	3.38144e-17	7.86467e-16
ENSG00000101265	RASSF2	9770	Ras association domain family member 2 [Source:HGNC Symbol;Acc:HGNC:9883]	1029.82	-1.06859	1.17699e-27	4.43917e-26
ENSG00000198846	TOX	9760	thymocyte selection associated high mobility group box [Source:HGNC Symbol;Acc:HGNC:18988]	378.597	-1.06976	1.81861e-24	6.10483e-23
ENSG00000146700	SSC4D	136853	scavenger receptor cysteine rich family member with 4 domains [Source:HGNC Symbol;Acc:HGNC:14461]	15.8763	-1.07018	0.00113038	0.00540483
ENSG00000078098	FAP	2191	fibroblast activation protein alpha [Source:HGNC Symbol;Acc:HGNC:3590]	4087.41	-1.07041	3.80959e-08	3.97373e-07
ENSG00000206530	CFAP44	55779	cilia and flagella associated protein 44 [Source:HGNC Symbol;Acc:HGNC:25631]	93.7882	-1.07258	7.40321e-06	5.57152e-05
ENSG00000095383	TBC1D2	55357	TBC1 domain family member 2 [Source:HGNC Symbol;Acc:HGNC:18026]	1152.59	-1.07556	1.68066e-12	2.75001e-11
ENSG00000099860	GADD45B	4616	growth arrest and DNA damage inducible beta [Source:HGNC Symbol;Acc:HGNC:4096]	554.715	-1.07626	3.22633e-14	5.98602e-13
ENSG00000144596	GRIP2	80852	glutamate receptor interacting protein 2 [Source:HGNC Symbol;Acc:HGNC:23841]	63.8134	-1.07648	2.97732e-06	2.39966e-05
ENSG00000244693	CTAGE8	100142659	CTAGE family member 8 [Source:HGNC Symbol;Acc:HGNC:37294]	17.6972	-1.07779	0.00772298	0.0290441
ENSG00000163251	FZD5	7855	frizzled class receptor 5 [Source:HGNC Symbol;Acc:HGNC:4043]	29.6497	-1.08009	9.43552e-05	0.000576132
ENSG00000119699	TGFB3	7043	transforming growth factor beta 3 [Source:HGNC Symbol;Acc:HGNC:11769]	107.983	-1.08158	3.81603e-11	5.59712e-10
ENSG00000137834	SMAD6	4091	SMAD family member 6 [Source:HGNC Symbol;Acc:HGNC:6772]	244.351	-1.08197	1.32466e-14	2.52241e-13
ENSG00000266265	KLF14	136259	Kruppel like factor 14 [Source:HGNC Symbol;Acc:HGNC:23025]	12.7177	-1.08203	0.00416519	0.0171389
ENSG00000262526	AC120057.2		novel protein	445.431	-1.08205	3.88218e-05	0.000256324
ENSG00000141497	ZMYND15	84225	zinc finger MYND-type containing 15 [Source:HGNC Symbol;Acc:HGNC:20997]	2.3398	-1.08348	0.0143088	0.0489925
ENSG00000033327	GAB2	9846	GRB2 associated binding protein 2 [Source:HGNC Symbol;Acc:HGNC:14458]	986.677	-1.08418	2.00862e-15	4.06657e-14
ENSG00000169126	ARMC4	55130	armadillo repeat containing 4 [Source:HGNC Symbol;Acc:HGNC:25583]	205.981	-1.08604	1.62754e-13	2.87499e-12
ENSG00000007237	AC005747.1	8522	growth arrest specific 7 [Source:NCBI gene;Acc:8522]	589.55	-1.08682	1.68666e-18	4.24097e-17
ENSG00000153162	BMP6	654	bone morphogenetic protein 6 [Source:HGNC Symbol;Acc:HGNC:1073]	5.86578	-1.08911	0.00868079	0.0320841
ENSG00000162599	NFIA	4774	nuclear factor I A [Source:HGNC Symbol;Acc:HGNC:7784]	210.346	-1.09033	1.01416e-12	1.69347e-11
ENSG00000142871	CCN1	3491	cellular communication network factor 1 [Source:HGNC Symbol;Acc:HGNC:2654]	16268.1	-1.09174	2.91217e-10	3.92921e-09
ENSG00000170381	SEMA3E	9723	semaphorin 3E [Source:HGNC Symbol;Acc:HGNC:10727]	4.69418	-1.0929	0.0102366	0.0370151
ENSG00000172554	SNTG2	54221	syntrophin gamma 2 [Source:HGNC Symbol;Acc:HGNC:13741]	31.9054	-1.09472	0.00042491	0.00225706
ENSG00000169432	SCN9A	6335	sodium voltage-gated channel alpha subunit 9 [Source:HGNC Symbol;Acc:HGNC:10597]	1650.9	-1.09663	2.89533e-11	4.29181e-10
ENSG00000120254	MTHFD1L	25902	methylenetetrahydrofolate dehydrogenase (NADP+ dependent) 1 like [Source:HGNC Symbol;Acc:HGNC:21055]	1879.92	-1.09747	1.30519e-41	8.09507e-40
ENSG00000213397	HAUS7	55559	HAUS augmin like complex subunit 7 [Source:HGNC Symbol;Acc:HGNC:32979]	271.151	-1.09816	6.32507e-15	1.22958e-13
ENSG00000169946	ZFPM2	23414	zinc finger protein, FOG family member 2 [Source:HGNC Symbol;Acc:HGNC:16700]	19.5571	-1.09912	0.000768595	0.00384829
ENSG00000140105	WARS	7453	tryptophanyl-tRNA synthetase [Source:HGNC Symbol;Acc:HGNC:12729]	5892.38	-1.0994	5.87141e-29	2.30804e-27
ENSG00000160161	CILP2	148113	cartilage intermediate layer protein 2 [Source:HGNC Symbol;Acc:HGNC:24213]	50.2452	-1.09987	1.35524e-05	9.69865e-05
ENSG00000142046	TMEM91	641649	transmembrane protein 91 [Source:NCBI gene;Acc:641649]	39.1973	-1.10022	2.98855e-06	2.40674e-05
ENSG00000168329	CX3CR1	1524	C-X3-C motif chemokine receptor 1 [Source:HGNC Symbol;Acc:HGNC:2558]	3.11612	-1.10079	0.0135818	0.0468811
ENSG00000003096	KLHL13	90293	kelch like family member 13 [Source:HGNC Symbol;Acc:HGNC:22931]	9.81129	-1.1043	0.00348058	0.0146048
ENSG00000171992	SYNPO	11346	synaptopodin [Source:HGNC Symbol;Acc:HGNC:30672]	1846.58	-1.10522	4.2423e-14	7.81904e-13
ENSG00000180660	MAB21L1	4081	mab-21 like 1 [Source:HGNC Symbol;Acc:HGNC:6757]	1163.09	-1.10541	5.04511e-35	2.50805e-33
ENSG00000164197	RNF180	285671	ring finger protein 180 [Source:HGNC Symbol;Acc:HGNC:27752]	11.7252	-1.10556	0.00317305	0.0134882
ENSG00000103056	SMPD3	55512	sphingomyelin phosphodiesterase 3 [Source:HGNC Symbol;Acc:HGNC:14240]	39.9582	-1.10576	6.48243e-05	0.000410526
ENSG00000115507	OTX1	5013	orthodenticle homeobox 1 [Source:HGNC Symbol;Acc:HGNC:8521]	3.22346	-1.10877	0.012721	0.0444756
ENSG00000152402	GUCY1A2	2977	guanylate cyclase 1 soluble subunit alpha 2 [Source:HGNC Symbol;Acc:HGNC:4684]	216.661	-1.10902	4.0823e-06	3.22376e-05
ENSG00000105767	CADM4	199731	cell adhesion molecule 4 [Source:HGNC Symbol;Acc:HGNC:30825]	48.7345	-1.1118	0.000508628	0.00265484
ENSG00000145779	TNFAIP8	25816	TNF alpha induced protein 8 [Source:HGNC Symbol;Acc:HGNC:17260]	363.917	-1.11297	1.72278e-07	1.65639e-06
ENSG00000005379	TSPOAP1	9256	TSPO associated protein 1 [Source:HGNC Symbol;Acc:HGNC:16831]	158.751	-1.11338	1.92384e-13	3.38309e-12
ENSG00000171533	MAP6	4135	microtubule associated protein 6 [Source:HGNC Symbol;Acc:HGNC:6868]	282.805	-1.11435	8.60376e-12	1.34151e-10
ENSG00000169174	PCSK9	255738	proprotein convertase subtilisin/kexin type 9 [Source:HGNC Symbol;Acc:HGNC:20001]	766.988	-1.11552	7.80535e-16	1.6292e-14
ENSG00000197361	FBXL22	283807	F-box and leucine rich repeat protein 22 [Source:HGNC Symbol;Acc:HGNC:27537]	6.44237	-1.1156	0.0100156	0.036337
ENSG00000122121	XPNPEP2	7512	X-prolyl aminopeptidase 2 [Source:HGNC Symbol;Acc:HGNC:12823]	11.0489	-1.11741	0.00294588	0.0126519
ENSG00000166396	SERPINB7	8710	serpin family B member 7 [Source:HGNC Symbol;Acc:HGNC:13902]	460.792	-1.11781	2.65087e-26	9.50275e-25
ENSG00000221852	KRTAP1-5	83895	keratin associated protein 1-5 [Source:HGNC Symbol;Acc:HGNC:16777]	479.137	-1.11825	6.81601e-18	1.66456e-16
ENSG00000284773	AC114490.3		novel protein	60.1541	-1.11865	4.96759e-06	3.86045e-05
ENSG00000161921	CXCL16	58191	C-X-C motif chemokine ligand 16 [Source:HGNC Symbol;Acc:HGNC:16642]	54.8685	-1.12044	2.40875e-06	1.96164e-05
ENSG00000277443	MARCKS	4082	myristoylated alanine rich protein kinase C substrate [Source:HGNC Symbol;Acc:HGNC:6759]	9268.73	-1.12085	3.57395e-07	3.2874e-06
ENSG00000197822	OCLN	100506658	occludin [Source:HGNC Symbol;Acc:HGNC:8104]	32.1082	-1.12092	0.000125142	0.000742431
ENSG00000071242	RPS6KA2	6196	ribosomal protein S6 kinase A2 [Source:HGNC Symbol;Acc:HGNC:10431]	2123.91	-1.12222	1.00181e-31	4.39829e-30
ENSG00000001561	ENPP4	22875	ectonucleotide pyrophosphatase/phosphodiesterase 4 [Source:HGNC Symbol;Acc:HGNC:3359]	8.69749	-1.12639	0.00647208	0.0249595
ENSG00000082196	C1QTNF3	114899	C1q and TNF related 3 [Source:HGNC Symbol;Acc:HGNC:14326]	13.4129	-1.1275	0.00242259	0.0106336
ENSG00000073146	MOV10L1	54456	Mov10 like RISC complex RNA helicase 1 [Source:HGNC Symbol;Acc:HGNC:7201]	191.534	-1.12859	6.68703e-19	1.71675e-17
ENSG00000111319	SCNN1A	6337	sodium channel epithelial 1 alpha subunit [Source:HGNC Symbol;Acc:HGNC:10599]	13.948	-1.13	0.00257222	0.0112148
ENSG00000240563	L1TD1	54596	LINE1 type transposase domain containing 1 [Source:HGNC Symbol;Acc:HGNC:25595]	14.6947	-1.13048	0.000873377	0.00431324
ENSG00000169071	ROR2	4920	receptor tyrosine kinase like orphan receptor 2 [Source:HGNC Symbol;Acc:HGNC:10257]	530.87	-1.13071	3.29339e-16	7.08622e-15
ENSG00000187244	BCAM	4059	basal cell adhesion molecule (Lutheran blood group) [Source:HGNC Symbol;Acc:HGNC:6722]	495.865	-1.13301	6.694e-13	1.1323e-11
ENSG00000120708	TGFBI	7045	transforming growth factor beta induced [Source:HGNC Symbol;Acc:HGNC:11771]	12669.2	-1.1336	8.08047e-35	3.9467e-33
ENSG00000250722	SELENOP	6414	selenoprotein P [Source:HGNC Symbol;Acc:HGNC:10751]	210.415	-1.13403	1.32355e-08	1.46754e-07
ENSG00000274180	NATD1	256302	N-acetyltransferase domain containing 1 [Source:HGNC Symbol;Acc:HGNC:30770]	607.805	-1.13427	4.2977e-15	8.45103e-14
ENSG00000165959	CLMN	79789	calmin [Source:HGNC Symbol;Acc:HGNC:19972]	2.55297	-1.13435	0.0110929	0.0396129
ENSG00000161682	FAM171A2	284069	family with sequence similarity 171 member A2 [Source:HGNC Symbol;Acc:HGNC:30480]	199.567	-1.13435	2.64241e-13	4.60114e-12
ENSG00000175899	A2M	2	alpha-2-macroglobulin [Source:HGNC Symbol;Acc:HGNC:7]	1806.77	-1.13652	7.87022e-30	3.21003e-28
ENSG00000142794	NBPF3	84224	NBPF member 3 [Source:HGNC Symbol;Acc:HGNC:25076]	1705.27	-1.13795	3.85709e-55	3.44092e-53
ENSG00000133958	UNC79	57578	unc-79 homolog, NALCN channel complex subunit [Source:HGNC Symbol;Acc:HGNC:19966]	13.2769	-1.13931	0.0010302	0.00498315
ENSG00000177570	SAMD12	401474	sterile alpha motif domain containing 12 [Source:HGNC Symbol;Acc:HGNC:31750]	374.749	-1.13967	5.21047e-11	7.5573e-10
ENSG00000204387	SNHG32	50854	small nucleolar RNA host gene 32 [Source:HGNC Symbol;Acc:HGNC:19078]	1804.24	-1.14012	1.61788e-44	1.07512e-42
ENSG00000183773	AIFM3	150209	apoptosis inducing factor mitochondria associated 3 [Source:HGNC Symbol;Acc:HGNC:26398]	6.66197	-1.14094	0.00481353	0.0194302
ENSG00000188385	JAKMIP3	282973	Janus kinase and microtubule interacting protein 3 [Source:HGNC Symbol;Acc:HGNC:23523]	28.0428	-1.14195	0.00040203	0.00214896
ENSG00000149451	ADAM33	80332	ADAM metallopeptidase domain 33 [Source:HGNC Symbol;Acc:HGNC:15478]	8129.99	-1.1421	2.14677e-25	7.41015e-24
ENSG00000187098	MITF	4286	melanocyte inducing transcription factor [Source:HGNC Symbol;Acc:HGNC:7105]	368.518	-1.14232	1.01922e-25	3.56215e-24
ENSG00000065060	UHRF1BP1	54887	UHRF1 binding protein 1 [Source:HGNC Symbol;Acc:HGNC:21216]	726.552	-1.14387	7.88359e-35	3.86019e-33
ENSG00000067715	SYT1	6857	synaptotagmin 1 [Source:HGNC Symbol;Acc:HGNC:11509]	400.788	-1.14472	4.06378e-13	6.98276e-12
ENSG00000147180	ZNF711	7552	zinc finger protein 711 [Source:HGNC Symbol;Acc:HGNC:13128]	45.7557	-1.14486	0.000161459	0.000937422
ENSG00000241489	AC244197.3		novel protein	156.328	-1.14745	2.94328e-07	2.73433e-06
ENSG00000172346	CSDC2	27254	cold shock domain containing C2 [Source:HGNC Symbol;Acc:HGNC:30359]	508.548	-1.14792	4.52453e-20	1.25384e-18
ENSG00000150556	LYPD6B	130576	LY6/PLAUR domain containing 6B [Source:HGNC Symbol;Acc:HGNC:27018]	26.8401	-1.14873	0.00106837	0.00514362
ENSG00000171812	COL8A2	1296	collagen type VIII alpha 2 chain [Source:HGNC Symbol;Acc:HGNC:2216]	1533.77	-1.15051	1.31121e-37	7.01837e-36
ENSG00000196189	SEMA4A	64218	semaphorin 4A [Source:HGNC Symbol;Acc:HGNC:10729]	26.1324	-1.15356	0.000172299	0.000994742
ENSG00000132821	VSTM2L	128434	V-set and transmembrane domain containing 2 like [Source:HGNC Symbol;Acc:HGNC:16096]	31.1339	-1.15399	0.000175213	0.00100888
ENSG00000121753	ADGRB2	576	adhesion G protein-coupled receptor B2 [Source:HGNC Symbol;Acc:HGNC:944]	1268.97	-1.15508	6.71572e-19	1.72185e-17
ENSG00000168952	STXBP6	29091	syntaxin binding protein 6 [Source:HGNC Symbol;Acc:HGNC:19666]	182.385	-1.15522	6.55622e-14	1.1912e-12
ENSG00000181291	TMEM132E	124842	transmembrane protein 132E [Source:HGNC Symbol;Acc:HGNC:26991]	2.69986	-1.15645	0.00276689	0.0119886
ENSG00000185345	PRKN	5071	parkin RBR E3 ubiquitin protein ligase [Source:HGNC Symbol;Acc:HGNC:8607]	17.007	-1.1579	0.000437848	0.00231822
ENSG00000163053	SLC16A14	151473	solute carrier family 16 member 14 [Source:HGNC Symbol;Acc:HGNC:26417]	9.68969	-1.15922	0.00281758	0.0121839
ENSG00000076554	TPD52	7163	tumor protein D52 [Source:HGNC Symbol;Acc:HGNC:12005]	4.93695	-1.15976	0.00701674	0.0267381
ENSG00000111859	NEDD9	4739	neural precursor cell expressed, developmentally down-regulated 9 [Source:HGNC Symbol;Acc:HGNC:7733]	1346.7	-1.15995	1.81675e-32	8.08514e-31
ENSG00000168994	PXDC1	221749	PX domain containing 1 [Source:HGNC Symbol;Acc:HGNC:21361]	1500.75	-1.16003	3.66822e-28	1.40246e-26
ENSG00000069667	RORA	6095	RAR related orphan receptor A [Source:HGNC Symbol;Acc:HGNC:10258]	218.296	-1.16051	1.4157e-08	1.56351e-07
ENSG00000166147	FBN1	2200	fibrillin 1 [Source:NCBI gene;Acc:2200]	40256.5	-1.16055	8.99207e-76	1.26387e-73
ENSG00000041515	MYO16	23026	myosin XVI [Source:HGNC Symbol;Acc:HGNC:29822]	3.39483	-1.16081	0.00211074	0.00943651
ENSG00000164040	PGRMC2	10424	progesterone receptor membrane component 2 [Source:HGNC Symbol;Acc:HGNC:16089]	1606.48	-1.16344	5.02868e-12	7.96153e-11
ENSG00000213996	TM6SF2	53345	transmembrane 6 superfamily member 2 [Source:HGNC Symbol;Acc:HGNC:11861]	48.5302	-1.16408	3.39683e-07	3.13926e-06
ENSG00000140044	JDP2	122953	Jun dimerization protein 2 [Source:HGNC Symbol;Acc:HGNC:17546]	1699.45	-1.16572	5.7417e-24	1.86648e-22
ENSG00000097096	SYDE2	84144	synapse defective Rho GTPase homolog 2 [Source:HGNC Symbol;Acc:HGNC:25841]	206.76	-1.16853	6.46156e-12	1.01235e-10
ENSG00000160401	CFAP157	286207	cilia and flagella associated protein 157 [Source:HGNC Symbol;Acc:HGNC:27843]	3.29485	-1.16862	0.00850931	0.0315647
ENSG00000135299	ANKRD6	22881	ankyrin repeat domain 6 [Source:HGNC Symbol;Acc:HGNC:17280]	4.35141	-1.1723	0.00621414	0.024098
ENSG00000226887	ERVMER34-1	100288413	endogenous retrovirus group MER34 member 1, envelope [Source:HGNC Symbol;Acc:HGNC:42970]	2.10293	-1.17232	0.00328487	0.0139091
ENSG00000115414	FN1	2335	fibronectin 1 [Source:HGNC Symbol;Acc:HGNC:3778]	471597	-1.17233	9.92128e-48	7.31442e-46
ENSG00000162068	NTN3	4917	netrin 3 [Source:HGNC Symbol;Acc:HGNC:8030]	5.70936	-1.17292	0.00753194	0.0284241
ENSG00000182175	RGMA	56963	repulsive guidance molecule BMP co-receptor a [Source:HGNC Symbol;Acc:HGNC:30308]	59.7458	-1.1741	4.93293e-08	5.06701e-07
ENSG00000182674	KCNB2	9312	potassium voltage-gated channel subfamily B member 2 [Source:HGNC Symbol;Acc:HGNC:6232]	1.80447	-1.17465	0.00389739	0.016156
ENSG00000000971	CFH	3075	complement factor H [Source:HGNC Symbol;Acc:HGNC:4883]	3277.19	-1.17572	5.40795e-07	4.83105e-06
ENSG00000079691	CARMIL1	55604	capping protein regulator and myosin 1 linker 1 [Source:HGNC Symbol;Acc:HGNC:21581]	821.388	-1.1769	2.15334e-40	1.26716e-38
ENSG00000170390	DCLK2	166614	doublecortin like kinase 2 [Source:HGNC Symbol;Acc:HGNC:19002]	802.9	-1.17774	6.2739e-33	2.85718e-31
ENSG00000128016	ZFP36	7538	ZFP36 ring finger protein [Source:HGNC Symbol;Acc:HGNC:12862]	1076.8	-1.17784	1.28068e-16	2.86605e-15
ENSG00000136286	MYO1G	64005	myosin IG [Source:HGNC Symbol;Acc:HGNC:13880]	3.75456	-1.1783	0.00468456	0.0189959
ENSG00000159871	LYPD5	284348	LY6/PLAUR domain containing 5 [Source:HGNC Symbol;Acc:HGNC:26397]	11.0115	-1.18029	0.00172623	0.00788897
ENSG00000154175	ABI3BP	25890	ABI family member 3 binding protein [Source:HGNC Symbol;Acc:HGNC:17265]	273.945	-1.18126	8.88269e-18	2.14513e-16
ENSG00000115461	IGFBP5	3488	insulin like growth factor binding protein 5 [Source:HGNC Symbol;Acc:HGNC:5474]	143476	-1.1818	7.78523e-35	3.82161e-33
ENSG00000276600	RAB7B	338382	RAB7B, member RAS oncogene family [Source:HGNC Symbol;Acc:HGNC:30513]	186.411	-1.18323	4.85197e-14	8.90911e-13
ENSG00000102452	NALCN	259232	sodium leak channel, non-selective [Source:HGNC Symbol;Acc:HGNC:19082]	16.7127	-1.18395	0.000969029	0.00472589
ENSG00000139173	TMEM117	84216	transmembrane protein 117 [Source:HGNC Symbol;Acc:HGNC:25308]	305.854	-1.18483	1.32079e-06	1.11852e-05
ENSG00000064692	SNCAIP	9627	synuclein alpha interacting protein [Source:HGNC Symbol;Acc:HGNC:11139]	206.427	-1.18665	7.88837e-12	1.23292e-10
ENSG00000008226	DLEC1	9940	DLEC1 cilia and flagella associated protein [Source:HGNC Symbol;Acc:HGNC:2899]	6.89414	-1.18821	0.00257974	0.0112425
ENSG00000149257	SERPINH1	871	serpin family H member 1 [Source:HGNC Symbol;Acc:HGNC:1546]	14922.6	-1.18922	9.29121e-25	3.14597e-23
ENSG00000072952	MRVI1	10335	murine retrovirus integration site 1 homolog [Source:HGNC Symbol;Acc:HGNC:7237]	1993.81	-1.19037	2.97564e-45	2.03269e-43
ENSG00000196388	INCA1	388324	inhibitor of CDK, cyclin A1 interacting protein 1 [Source:HGNC Symbol;Acc:HGNC:32224]	15.8024	-1.19264	0.000608301	0.00311599
ENSG00000263874	LINC00672		long intergenic non-protein coding RNA 672 [Source:HGNC Symbol;Acc:HGNC:44353]	26.0092	-1.19385	7.76236e-05	0.000482818
ENSG00000185499	MUC1	4582	mucin 1, cell surface associated [Source:HGNC Symbol;Acc:HGNC:7508]	527.924	-1.19502	5.16998e-09	6.04102e-08
ENSG00000117016	RIMS3	9783	regulating synaptic membrane exocytosis 3 [Source:HGNC Symbol;Acc:HGNC:21292]	9.43264	-1.19505	0.00185076	0.00839717
ENSG00000169122	FAM110B	90362	family with sequence similarity 110 member B [Source:HGNC Symbol;Acc:HGNC:28587]	182.303	-1.19527	1.32791e-14	2.52613e-13
ENSG00000109099	PMP22	5376	peripheral myelin protein 22 [Source:HGNC Symbol;Acc:HGNC:9118]	2845.43	-1.19626	3.54657e-90	6.35682e-88
ENSG00000128268	MGAT3	4248	mannosyl (beta-1,4-)-glycoprotein beta-1,4-N-acetylglucosaminyltransferase [Source:HGNC Symbol;Acc:HGNC:7046]	77.2388	-1.19648	9.58199e-09	1.08044e-07
ENSG00000174080	CTSF	8722	cathepsin F [Source:HGNC Symbol;Acc:HGNC:2531]	1402.96	-1.19822	7.8911e-30	3.21184e-28
ENSG00000088970	KIZ	55857	kizuna centrosomal protein [Source:HGNC Symbol;Acc:HGNC:15865]	380.847	-1.19841	5.72837e-17	1.30895e-15
ENSG00000120899	PTK2B	2185	protein tyrosine kinase 2 beta [Source:HGNC Symbol;Acc:HGNC:9612]	155.909	-1.1993	5.98942e-17	1.367e-15
ENSG00000104043	ATP8B4	79895	ATPase phospholipid transporting 8B4 (putative) [Source:HGNC Symbol;Acc:HGNC:13536]	11.4017	-1.20014	0.0009073	0.00445935
ENSG00000101255	TRIB3	57761	tribbles pseudokinase 3 [Source:HGNC Symbol;Acc:HGNC:16228]	1458.66	-1.20015	9.70945e-18	2.33325e-16
ENSG00000168140	VASN	114990	vasorin [Source:HGNC Symbol;Acc:HGNC:18517]	8161.14	-1.20088	9.42444e-16	1.95462e-14
ENSG00000133116	KL	9365	klotho [Source:HGNC Symbol;Acc:HGNC:6344]	3.68594	-1.20111	0.00669434	0.0257202
ENSG00000135502	SLC26A10	65012	solute carrier family 26 member 10 [Source:HGNC Symbol;Acc:HGNC:14470]	45.9838	-1.20122	2.81812e-07	2.62429e-06
ENSG00000173947	PIFO	128344	primary cilia formation [Source:HGNC Symbol;Acc:HGNC:27009]	10.552	-1.20155	0.0013781	0.00645041
ENSG00000242221	PSG2	5670	pregnancy specific beta-1-glycoprotein 2 [Source:HGNC Symbol;Acc:HGNC:9519]	4.97914	-1.2023	0.00533741	0.0212377
ENSG00000176771	NCKAP5	344148	NCK associated protein 5 [Source:HGNC Symbol;Acc:HGNC:29847]	818.213	-1.20239	2.87471e-36	1.4664e-34
ENSG00000204257	HLA-DMA	3108	major histocompatibility complex, class II, DM alpha [Source:HGNC Symbol;Acc:HGNC:4934]	74.728	-1.20264	2.43809e-10	3.31937e-09
ENSG00000144283	PKP4	8502	plakophilin 4 [Source:HGNC Symbol;Acc:HGNC:9026]	1638.68	-1.20301	6.0749e-72	8.07383e-70
ENSG00000181444	ZNF467	168544	zinc finger protein 467 [Source:HGNC Symbol;Acc:HGNC:23154]	10.5279	-1.2034	0.00327077	0.0138584
ENSG00000035664	DAPK2	23604	death associated protein kinase 2 [Source:HGNC Symbol;Acc:HGNC:2675]	705.935	-1.20389	8.76826e-30	3.5467e-28
ENSG00000140488	CELF6	60677	CUGBP Elav-like family member 6 [Source:HGNC Symbol;Acc:HGNC:14059]	17.472	-1.2054	0.000401904	0.00214888
ENSG00000185988	PLK5	126520	polo like kinase 5 [Source:HGNC Symbol;Acc:HGNC:27001]	2.36695	-1.20612	0.00787982	0.0295486
ENSG00000213658	LAT	27040	linker for activation of T cells [Source:HGNC Symbol;Acc:HGNC:18874]	60.6458	-1.20703	1.14714e-09	1.44779e-08
ENSG00000102878	HSF4	3299	heat shock transcription factor 4 [Source:HGNC Symbol;Acc:HGNC:5227]	53.066	-1.20867	2.3418e-06	1.9135e-05
ENSG00000140450	ARRDC4	91947	arrestin domain containing 4 [Source:HGNC Symbol;Acc:HGNC:28087]	2143.13	-1.20991	1.3022e-22	4.0128e-21
ENSG00000123560	PLP1	5354	proteolipid protein 1 [Source:HGNC Symbol;Acc:HGNC:9086]	27.4093	-1.21202	4.55051e-05	0.000296641
ENSG00000204540	PSORS1C1	170679	psoriasis susceptibility 1 candidate 1 [Source:HGNC Symbol;Acc:HGNC:17202]	58.4144	-1.2136	3.62695e-07	3.32831e-06
ENSG00000167037	SGSM1	129049	small G protein signaling modulator 1 [Source:HGNC Symbol;Acc:HGNC:29410]	3.57949	-1.21378	0.00620409	0.0240686
ENSG00000165185	KIAA1958	158405	KIAA1958 [Source:HGNC Symbol;Acc:HGNC:23427]	117.351	-1.21406	3.07403e-11	4.5498e-10
ENSG00000105755	ETHE1	23474	ETHE1 persulfide dioxygenase [Source:HGNC Symbol;Acc:HGNC:23287]	1099.29	-1.21543	7.23203e-16	1.51439e-14
ENSG00000101605	MYOM1	8736	myomesin 1 [Source:HGNC Symbol;Acc:HGNC:7613]	16.6463	-1.21612	0.000102746	0.000621086
ENSG00000184545	DUSP8	1850	dual specificity phosphatase 8 [Source:HGNC Symbol;Acc:HGNC:3074]	98.5551	-1.2185	4.57038e-09	5.36285e-08
ENSG00000147642	SYBU	55638	syntabulin [Source:HGNC Symbol;Acc:HGNC:26011]	32.5897	-1.21961	2.6687e-05	0.000181099
ENSG00000188659	SAXO2	283726	stabilizer of axonemal microtubules 2 [Source:HGNC Symbol;Acc:HGNC:33727]	10.4184	-1.22287	0.00135709	0.00636577
ENSG00000172594	SMPDL3A	10924	sphingomyelin phosphodiesterase acid like 3A [Source:HGNC Symbol;Acc:HGNC:17389]	329.746	-1.22289	6.46942e-10	8.39821e-09
ENSG00000111799	COL12A1	1303	collagen type XII alpha 1 chain [Source:HGNC Symbol;Acc:HGNC:2188]	64926.9	-1.2232	5.47512e-95	1.03852e-92
ENSG00000187942	LDLRAD2	401944	low density lipoprotein receptor class A domain containing 2 [Source:HGNC Symbol;Acc:HGNC:32071]	7.29036	-1.22408	0.003249	0.0137721
ENSG00000102854	MSLN	10232	mesothelin [Source:HGNC Symbol;Acc:HGNC:7371]	14.6049	-1.22517	0.000259136	0.00143991
ENSG00000006534	ALDH3B1	221	aldehyde dehydrogenase 3 family member B1 [Source:HGNC Symbol;Acc:HGNC:410]	1218.14	-1.22742	6.51225e-19	1.67408e-17
ENSG00000153885	KCTD15	79047	potassium channel tetramerization domain containing 15 [Source:HGNC Symbol;Acc:HGNC:23297]	708.312	-1.23073	1.53284e-36	7.9016e-35
ENSG00000068078	FGFR3	2261	fibroblast growth factor receptor 3 [Source:HGNC Symbol;Acc:HGNC:3690]	25.7536	-1.23786	2.57631e-05	0.000175317
ENSG00000086289	EPDR1	54749	ependymin related 1 [Source:HGNC Symbol;Acc:HGNC:17572]	224.671	-1.23985	1.35824e-16	3.02232e-15
ENSG00000055955	ITIH4	3700	inter-alpha-trypsin inhibitor heavy chain 4 [Source:HGNC Symbol;Acc:HGNC:6169]	18.587	-1.24109	0.00198485	0.00894535
ENSG00000109743	BST1	683	bone marrow stromal cell antigen 1 [Source:HGNC Symbol;Acc:HGNC:1118]	479.514	-1.24109	1.46685e-34	7.11113e-33
ENSG00000188112	C6orf132	647024	chromosome 6 open reading frame 132 [Source:HGNC Symbol;Acc:HGNC:21288]	237.796	-1.24173	1.15062e-11	1.77222e-10
ENSG00000137959	IFI44L	10964	interferon induced protein 44 like [Source:HGNC Symbol;Acc:HGNC:17817]	261.271	-1.24247	0.000894219	0.00440503
ENSG00000154252	GAL3ST2	64090	galactose-3-O-sulfotransferase 2 [Source:HGNC Symbol;Acc:HGNC:24869]	4.19612	-1.24297	0.00428298	0.0175681
ENSG00000167969	ECI1	1632	enoyl-CoA delta isomerase 1 [Source:HGNC Symbol;Acc:HGNC:2703]	589.816	-1.24305	1.93262e-14	3.60972e-13
ENSG00000136002	ARHGEF4	50649	Rho guanine nucleotide exchange factor 4 [Source:HGNC Symbol;Acc:HGNC:684]	254.218	-1.24374	1.7944e-18	4.50029e-17
ENSG00000132704	FCRL2	79368	Fc receptor like 2 [Source:HGNC Symbol;Acc:HGNC:14875]	2.08937	-1.24573	0.00227559	0.0100744
ENSG00000076706	AP002956.1	4162	melanoma cell adhesion molecule [Source:NCBI gene;Acc:4162]	561.647	-1.24796	5.42836e-20	1.48952e-18
ENSG00000251664	PCDHA12	56137	protocadherin alpha 12 [Source:HGNC Symbol;Acc:HGNC:8666]	2.41724	-1.24812	0.000575886	0.00296628
ENSG00000112902	SEMA5A	9037	semaphorin 5A [Source:HGNC Symbol;Acc:HGNC:10736]	8699.17	-1.24844	6.50161e-82	1.01618e-79
ENSG00000240694	PNMA2	10687	PNMA family member 2 [Source:HGNC Symbol;Acc:HGNC:9159]	154.505	-1.2487	9.2044e-17	2.08858e-15
ENSG00000268041	AC010616.1	390937	ETS domain-containing transcription factor ERF [Source:NCBI gene;Acc:390937]	11.3273	-1.25053	0.000628881	0.00321047
ENSG00000179242	CDH4	1002	cadherin 4 [Source:HGNC Symbol;Acc:HGNC:1763]	77.9636	-1.2517	1.87966e-09	2.31252e-08
ENSG00000101353	MROH8	140699	maestro heat like repeat family member 8 [Source:HGNC Symbol;Acc:HGNC:16125]	47.7241	-1.25256	2.2072e-07	2.0848e-06
ENSG00000171227	TMEM37	140738	transmembrane protein 37 [Source:HGNC Symbol;Acc:HGNC:18216]	5.88652	-1.25386	0.00367893	0.0153448
ENSG00000095951	HIVEP1	3096	human immunodeficiency virus type I enhancer binding protein 1 [Source:HGNC Symbol;Acc:HGNC:4920]	829.745	-1.25409	4.35732e-31	1.87509e-29
ENSG00000172497	ACOT12	134526	acyl-CoA thioesterase 12 [Source:HGNC Symbol;Acc:HGNC:24436]	2.73379	-1.25443	0.000490416	0.00256733
ENSG00000204642	HLA-F	3134	major histocompatibility complex, class I, F [Source:HGNC Symbol;Acc:HGNC:4963]	213.987	-1.25605	1.83347e-18	4.58063e-17
ENSG00000182263	FIGN	55137	fidgetin, microtubule severing factor [Source:HGNC Symbol;Acc:HGNC:13285]	195.812	-1.26065	2.38388e-11	3.5607e-10
ENSG00000137507	LRRC32	2615	leucine rich repeat containing 32 [Source:HGNC Symbol;Acc:HGNC:4161]	547.767	-1.26162	1.93527e-30	8.0617e-29
ENSG00000184985	SORCS2	57537	sortilin related VPS10 domain containing receptor 2 [Source:HGNC Symbol;Acc:HGNC:16698]	83.3461	-1.26213	1.30324e-09	1.63739e-08
ENSG00000158246	TENT5B	115572	terminal nucleotidyltransferase 5B [Source:HGNC Symbol;Acc:HGNC:28273]	27.5732	-1.26383	0.000126747	0.000750155
ENSG00000147027	TMEM47	83604	transmembrane protein 47 [Source:HGNC Symbol;Acc:HGNC:18515]	902.988	-1.26399	2.16567e-07	2.04994e-06
ENSG00000223953	C1QTNF5	114902	C1q and TNF related 5 [Source:HGNC Symbol;Acc:HGNC:14344]	532.811	-1.26602	2.43674e-23	7.71581e-22
ENSG00000140511	HAPLN3	145864	hyaluronan and proteoglycan link protein 3 [Source:HGNC Symbol;Acc:HGNC:21446]	106.648	-1.26612	4.57977e-10	6.05788e-09
ENSG00000187950	OVCH1	341350	ovochymase 1 [Source:HGNC Symbol;Acc:HGNC:23080]	6.02864	-1.26777	0.00303996	0.0130074
ENSG00000180447	GAS1	2619	growth arrest specific 1 [Source:HGNC Symbol;Acc:HGNC:4165]	1986.86	-1.26954	3.34401e-11	4.927e-10
ENSG00000181852	RNF41	10193	ring finger protein 41 [Source:HGNC Symbol;Acc:HGNC:18401]	2269.19	-1.27267	9.39259e-32	4.13295e-30
ENSG00000189143	CLDN4	1364	claudin 4 [Source:HGNC Symbol;Acc:HGNC:2046]	14.5198	-1.27284	0.000293346	0.00160986
ENSG00000260729	AC009690.1		novel protein	11.9112	-1.27359	0.00244113	0.0107029
ENSG00000265690	AC074143.2		novel protein	25.4696	-1.27427	1.147e-05	8.33667e-05
ENSG00000149131	SERPING1	710	serpin family G member 1 [Source:HGNC Symbol;Acc:HGNC:1228]	4420.94	-1.2747	1.61164e-38	8.94506e-37
ENSG00000171604	CXXC5	51523	CXXC finger protein 5 [Source:HGNC Symbol;Acc:HGNC:26943]	1120.12	-1.27668	1.30807e-27	4.91458e-26
ENSG00000154678	PDE1C	5137	phosphodiesterase 1C [Source:HGNC Symbol;Acc:HGNC:8776]	841.316	-1.27901	1.82749e-23	5.80546e-22
ENSG00000147394	ZNF185	7739	zinc finger protein 185 with LIM domain [Source:HGNC Symbol;Acc:HGNC:12976]	254.79	-1.27927	4.43293e-24	1.46048e-22
ENSG00000064309	CDON	50937	cell adhesion associated, oncogene regulated [Source:HGNC Symbol;Acc:HGNC:17104]	107.855	-1.27972	1.40236e-12	2.31205e-11
ENSG00000169047	IRS1	3667	insulin receptor substrate 1 [Source:HGNC Symbol;Acc:HGNC:6125]	3654.27	-1.28221	1.7392e-57	1.69894e-55
ENSG00000198756	COLGALT2	23127	collagen beta(1-O)galactosyltransferase 2 [Source:HGNC Symbol;Acc:HGNC:16790]	162.812	-1.2823	3.64883e-22	1.09672e-20
ENSG00000213316	LTC4S	4056	leukotriene C4 synthase [Source:HGNC Symbol;Acc:HGNC:6719]	3.05398	-1.28315	0.00529246	0.0210932
ENSG00000183775	KCTD16	57528	potassium channel tetramerization domain containing 16 [Source:HGNC Symbol;Acc:HGNC:29244]	12.0589	-1.28648	0.000627223	0.00320284
ENSG00000091622	PITPNM3	83394	PITPNM family member 3 [Source:HGNC Symbol;Acc:HGNC:21043]	53.6534	-1.29093	7.01597e-07	6.15772e-06
ENSG00000105784	RUNDC3B	154661	RUN domain containing 3B [Source:HGNC Symbol;Acc:HGNC:30286]	3.32822	-1.29104	0.00355318	0.0148807
ENSG00000186150	UBL4B	164153	ubiquitin like 4B [Source:HGNC Symbol;Acc:HGNC:32309]	213.869	-1.2912	1.44589e-22	4.42764e-21
ENSG00000241484	ARHGAP8	23779	Rho GTPase activating protein 8 [Source:HGNC Symbol;Acc:HGNC:677]	6.75726	-1.29196	0.00256518	0.0111866
ENSG00000179859	RNF227	284023	ring finger protein 227 [Source:HGNC Symbol;Acc:HGNC:27571]	248.049	-1.29245	3.91131e-19	1.01887e-17
ENSG00000125740	FOSB	2354	FosB proto-oncogene, AP-1 transcription factor subunit [Source:HGNC Symbol;Acc:HGNC:3797]	81.9625	-1.29246	2.4982e-09	3.024e-08
ENSG00000160200	CBS	875	cystathionine-beta-synthase [Source:HGNC Symbol;Acc:HGNC:1550]	427.409	-1.29396	1.89089e-16	4.16016e-15
ENSG00000183010	PYCR1	5831	pyrroline-5-carboxylate reductase 1 [Source:HGNC Symbol;Acc:HGNC:9721]	2086.5	-1.29557	3.43219e-17	7.97322e-16
ENSG00000129009	ISLR	3671	immunoglobulin superfamily containing leucine rich repeat [Source:HGNC Symbol;Acc:HGNC:6133]	1229.67	-1.29577	1.74148e-27	6.48064e-26
ENSG00000117525	F3	2152	coagulation factor III, tissue factor [Source:HGNC Symbol;Acc:HGNC:3541]	2654.65	-1.29699	4.74676e-28	1.80073e-26
ENSG00000172260	NEGR1	257194	neuronal growth regulator 1 [Source:HGNC Symbol;Acc:HGNC:17302]	361.877	-1.2989	4.92395e-09	5.76388e-08
ENSG00000073712	FERMT2	10979	fermitin family member 2 [Source:HGNC Symbol;Acc:HGNC:15767]	3139.11	-1.30387	9.84504e-12	1.52774e-10
ENSG00000166278	C2	717	complement C2 [Source:HGNC Symbol;Acc:HGNC:1248]	17.0676	-1.30492	0.000330954	0.00179831
ENSG00000181585	TMIE	259236	transmembrane inner ear [Source:HGNC Symbol;Acc:HGNC:30800]	3.98094	-1.30711	0.00382038	0.0158738
ENSG00000155324	GRAMD2B	65983	GRAM domain containing 2B [Source:HGNC Symbol;Acc:HGNC:24911]	2200.58	-1.30856	1.51037e-78	2.25253e-76
ENSG00000111371	SLC38A1	81539	solute carrier family 38 member 1 [Source:HGNC Symbol;Acc:HGNC:13447]	6338.54	-1.30896	1.47573e-26	5.33912e-25
ENSG00000166483	WEE1	7465	WEE1 G2 checkpoint kinase [Source:HGNC Symbol;Acc:HGNC:12761]	927.491	-1.3116	5.71333e-16	1.20411e-14
ENSG00000150907	FOXO1	2308	forkhead box O1 [Source:HGNC Symbol;Acc:HGNC:3819]	272.515	-1.31311	1.22376e-21	3.58987e-20
ENSG00000130303	BST2	684	bone marrow stromal cell antigen 2 [Source:HGNC Symbol;Acc:HGNC:1119]	87.5259	-1.31758	4.83401e-05	0.000312929
ENSG00000169507	SLC38A11	151258	solute carrier family 38 member 11 [Source:HGNC Symbol;Acc:HGNC:26836]	1485.42	-1.319	1.33004e-11	2.03804e-10
ENSG00000168453	HR	55806	HR lysine demethylase and nuclear receptor corepressor [Source:HGNC Symbol;Acc:HGNC:5172]	41.9239	-1.32183	7.45753e-06	5.60376e-05
ENSG00000186340	THBS2	7058	thrombospondin 2 [Source:HGNC Symbol;Acc:HGNC:11786]	14845.3	-1.32517	3.40573e-78	5.00283e-76
ENSG00000013588	GPRC5A	9052	G protein-coupled receptor class C group 5 member A [Source:HGNC Symbol;Acc:HGNC:9836]	1573.88	-1.3259	2.77838e-41	1.71234e-39
ENSG00000054598	FOXC1	2296	forkhead box C1 [Source:HGNC Symbol;Acc:HGNC:3800]	542.728	-1.32592	1.5466e-45	1.0677e-43
ENSG00000118263	KLF7	8609	Kruppel like factor 7 [Source:HGNC Symbol;Acc:HGNC:6350]	1291.27	-1.32641	4.49237e-29	1.77667e-27
ENSG00000162383	SLC1A7	6512	solute carrier family 1 member 7 [Source:HGNC Symbol;Acc:HGNC:10945]	9.92111	-1.32943	0.00117008	0.00557753
ENSG00000154914	USP43	124739	ubiquitin specific peptidase 43 [Source:HGNC Symbol;Acc:HGNC:20072]	62.6146	-1.33062	1.16905e-08	1.30588e-07
ENSG00000130653	PNPLA7	375775	patatin like phospholipase domain containing 7 [Source:HGNC Symbol;Acc:HGNC:24768]	141.698	-1.33304	2.98476e-16	6.45772e-15
ENSG00000100342	APOL1	8542	apolipoprotein L1 [Source:HGNC Symbol;Acc:HGNC:618]	65.1349	-1.33307	1.64833e-07	1.58873e-06
ENSG00000189409	MMP23B	8510	matrix metallopeptidase 23B [Source:HGNC Symbol;Acc:HGNC:7171]	26.5165	-1.33479	3.5102e-05	0.000234057
ENSG00000158286	RNF207	388591	ring finger protein 207 [Source:HGNC Symbol;Acc:HGNC:32947]	378.636	-1.33594	3.81662e-22	1.14189e-20
ENSG00000148426	PROSER2	254427	proline and serine rich 2 [Source:HGNC Symbol;Acc:HGNC:23728]	56.6051	-1.33671	1.07032e-07	1.05611e-06
ENSG00000139211	AMIGO2	347902	adhesion molecule with Ig like domain 2 [Source:HGNC Symbol;Acc:HGNC:24073]	1041.3	-1.33682	1.19556e-22	3.68999e-21
ENSG00000182326	C1S	716	complement C1s [Source:HGNC Symbol;Acc:HGNC:1247]	7774.09	-1.33922	6.20877e-33	2.83413e-31
ENSG00000109072	VTN	7448	vitronectin [Source:HGNC Symbol;Acc:HGNC:12724]	19.0238	-1.33976	4.46212e-05	0.000291268
ENSG00000106123	EPHB6	2051	EPH receptor B6 [Source:HGNC Symbol;Acc:HGNC:3396]	996.266	-1.34089	2.82092e-20	7.88444e-19
ENSG00000244242	IFITM10	402778	interferon induced transmembrane protein 10 [Source:HGNC Symbol;Acc:HGNC:40022]	14.501	-1.34158	0.001417	0.00661191
ENSG00000151090	THRB	7068	thyroid hormone receptor beta [Source:HGNC Symbol;Acc:HGNC:11799]	612.455	-1.34195	2.57274e-45	1.76681e-43
ENSG00000053328	METTL24	728464	methyltransferase like 24 [Source:HGNC Symbol;Acc:HGNC:21566]	18.4507	-1.34448	0.000138141	0.000811934
ENSG00000164692	COL1A2	1278	collagen type I alpha 2 chain [Source:HGNC Symbol;Acc:HGNC:2198]	308668	-1.34533	1.53496e-48	1.14025e-46
ENSG00000143162	CREG1	8804	cellular repressor of E1A stimulated genes 1 [Source:HGNC Symbol;Acc:HGNC:2351]	383.953	-1.34834	2.4215e-27	8.94305e-26
ENSG00000185652	NTF3	4908	neurotrophin 3 [Source:HGNC Symbol;Acc:HGNC:8023]	230.39	-1.35108	2.42085e-21	7.03812e-20
ENSG00000121005	CRISPLD1	83690	cysteine rich secretory protein LCCL domain containing 1 [Source:HGNC Symbol;Acc:HGNC:18206]	4.44326	-1.35231	0.00209869	0.00939125
ENSG00000064042	LIMCH1	22998	LIM and calponin homology domains 1 [Source:HGNC Symbol;Acc:HGNC:29191]	1035.92	-1.35431	1.16203e-56	1.09147e-54
ENSG00000204291	COL15A1	1306	collagen type XV alpha 1 chain [Source:HGNC Symbol;Acc:HGNC:2192]	1027.39	-1.35661	2.31707e-28	8.94635e-27
ENSG00000170017	ALCAM	214	activated leukocyte cell adhesion molecule [Source:HGNC Symbol;Acc:HGNC:400]	3361.87	-1.3611	1.30454e-14	2.48651e-13
ENSG00000116117	PARD3B	117583	par-3 family cell polarity regulator beta [Source:HGNC Symbol;Acc:HGNC:14446]	1578.59	-1.3632	4.35857e-56	3.99782e-54
ENSG00000084628	NKAIN1	79570	sodium/potassium transporting ATPase interacting 1 [Source:HGNC Symbol;Acc:HGNC:25743]	4.26136	-1.36611	0.00174146	0.00795114
ENSG00000175197	DDIT3	1649	DNA damage inducible transcript 3 [Source:HGNC Symbol;Acc:HGNC:2726]	403.374	-1.3686	3.21154e-24	1.06707e-22
ENSG00000065361	ERBB3	2065	erb-b2 receptor tyrosine kinase 3 [Source:HGNC Symbol;Acc:HGNC:3431]	56.1632	-1.36954	2.59134e-08	2.77865e-07
ENSG00000112414	ADGRG6	57211	adhesion G protein-coupled receptor G6 [Source:HGNC Symbol;Acc:HGNC:13841]	514.104	-1.36964	5.98954e-15	1.16784e-13
ENSG00000124493	GRM4	2914	glutamate metabotropic receptor 4 [Source:HGNC Symbol;Acc:HGNC:4596]	7.62128	-1.36988	0.00115022	0.00549298
ENSG00000172425	TTC36	143941	tetratricopeptide repeat domain 36 [Source:HGNC Symbol;Acc:HGNC:33708]	7.23528	-1.37007	0.000865816	0.00428239
ENSG00000111052	LIN7A	8825	lin-7 homolog A, crumbs cell polarity complex component [Source:HGNC Symbol;Acc:HGNC:17787]	199.729	-1.37086	2.62949e-10	3.56505e-09
ENSG00000272647	AC005020.2		novel protein	10.2462	-1.37091	0.000457502	0.00241052
ENSG00000205363	INSYN1	388135	inhibitory synaptic factor 1 [Source:HGNC Symbol;Acc:HGNC:33753]	78.6806	-1.37092	5.55109e-11	8.01564e-10
ENSG00000114019	AMOTL2	51421	angiomotin like 2 [Source:HGNC Symbol;Acc:HGNC:17812]	7394.98	-1.37114	5.92063e-14	1.07902e-12
ENSG00000132561	MATN2	4147	matrilin 2 [Source:HGNC Symbol;Acc:HGNC:6908]	330.217	-1.37229	7.83658e-40	4.55664e-38
ENSG00000133246	PRAM1	84106	PML-RARA regulated adaptor molecule 1 [Source:HGNC Symbol;Acc:HGNC:30091]	1.97008	-1.37256	0.00141235	0.00659331
ENSG00000198848	CES1	1066	carboxylesterase 1 [Source:HGNC Symbol;Acc:HGNC:1863]	22.0136	-1.37293	4.21558e-05	0.000276654
ENSG00000179869	ABCA13	154664	ATP binding cassette subfamily A member 13 [Source:HGNC Symbol;Acc:HGNC:14638]	13.0612	-1.37315	0.000544378	0.00282109
ENSG00000120693	SMAD9	4093	SMAD family member 9 [Source:HGNC Symbol;Acc:HGNC:6774]	139.105	-1.37351	9.66825e-12	1.5015e-10
ENSG00000102837	OLFM4	10562	olfactomedin 4 [Source:HGNC Symbol;Acc:HGNC:17190]	4.10836	-1.37406	0.00235217	0.0103618
ENSG00000150540	HNMT	3176	histamine N-methyltransferase [Source:HGNC Symbol;Acc:HGNC:5028]	129.876	-1.3742	9.52186e-11	1.34026e-09
ENSG00000116141	MARK1	4139	microtubule affinity regulating kinase 1 [Source:HGNC Symbol;Acc:HGNC:6896]	373.435	-1.37542	5.69798e-29	2.24438e-27
ENSG00000145757	SPATA9	83890	spermatogenesis associated 9 [Source:HGNC Symbol;Acc:HGNC:22988]	8.67836	-1.37811	0.000844348	0.00418256
ENSG00000236609	ZNF853	54753	zinc finger protein 853 [Source:HGNC Symbol;Acc:HGNC:21767]	66.6376	-1.38715	1.15985e-06	9.89521e-06
ENSG00000154620	TMSB4Y	9087	thymosin beta 4 Y-linked [Source:HGNC Symbol;Acc:HGNC:11882]	10.0942	-1.39034	0.000559383	0.00289195
ENSG00000176532	PRR15	222171	proline rich 15 [Source:HGNC Symbol;Acc:HGNC:22310]	38.0022	-1.39052	9.05538e-07	7.81082e-06
ENSG00000167105	TMEM92	162461	transmembrane protein 92 [Source:HGNC Symbol;Acc:HGNC:26579]	6.42379	-1.39146	0.00114224	0.0054589
ENSG00000074590	NUAK1	9891	NUAK family kinase 1 [Source:HGNC Symbol;Acc:HGNC:14311]	1328.93	-1.39154	1.28237e-50	1.02679e-48
ENSG00000185483	ROR1	4919	receptor tyrosine kinase like orphan receptor 1 [Source:HGNC Symbol;Acc:HGNC:10256]	904.368	-1.39156	4.72413e-44	3.09716e-42
ENSG00000157368	IL34	146433	interleukin 34 [Source:HGNC Symbol;Acc:HGNC:28529]	35.2001	-1.39304	3.1643e-07	2.93547e-06
ENSG00000158050	DUSP2	1844	dual specificity phosphatase 2 [Source:HGNC Symbol;Acc:HGNC:3068]	16.5562	-1.39366	0.000128953	0.000762052
ENSG00000134259	NGF	4803	nerve growth factor [Source:HGNC Symbol;Acc:HGNC:7808]	127.159	-1.39462	1.82457e-15	3.7132e-14
ENSG00000173838	MARCH10	162333	membrane associated ring-CH-type finger 10 [Source:HGNC Symbol;Acc:HGNC:26655]	6.8739	-1.40047	0.00132304	0.00622099
ENSG00000185761	ADAMTSL5	339366	ADAMTS like 5 [Source:HGNC Symbol;Acc:HGNC:27912]	725.873	-1.40259	1.08136e-34	5.25538e-33
ENSG00000114251	WNT5A	7474	Wnt family member 5A [Source:HGNC Symbol;Acc:HGNC:12784]	19819.8	-1.40344	9.45542e-31	3.98126e-29
ENSG00000182985	CADM1	23705	cell adhesion molecule 1 [Source:HGNC Symbol;Acc:HGNC:5951]	207.534	-1.40508	3.31193e-23	1.04028e-21
ENSG00000146411	SLC2A12	154091	solute carrier family 2 member 12 [Source:HGNC Symbol;Acc:HGNC:18067]	380.794	-1.40837	4.05149e-31	1.74733e-29
ENSG00000133687	TMTC1	83857	transmembrane and tetratricopeptide repeat containing 1 [Source:HGNC Symbol;Acc:HGNC:24099]	2284.52	-1.40894	5.10628e-49	3.82228e-47
ENSG00000148926	ADM	133	adrenomedullin [Source:HGNC Symbol;Acc:HGNC:259]	4677.17	-1.41044	1.05457e-19	2.86155e-18
ENSG00000162148	PPP1R32	220004	protein phosphatase 1 regulatory subunit 32 [Source:HGNC Symbol;Acc:HGNC:28869]	13.7883	-1.41336	0.000126486	0.00074917
ENSG00000160808	MYL3	4634	myosin light chain 3 [Source:HGNC Symbol;Acc:HGNC:7584]	10.2557	-1.41935	0.000496719	0.00259963
ENSG00000182575	NXPH3	11248	neurexophilin 3 [Source:HGNC Symbol;Acc:HGNC:8077]	42.306	-1.42004	4.5453e-07	4.1169e-06
ENSG00000137460	FHDC1	85462	FH2 domain containing 1 [Source:HGNC Symbol;Acc:HGNC:29363]	136.93	-1.42069	6.10719e-19	1.57202e-17
ENSG00000149201	CCDC81	60494	coiled-coil domain containing 81 [Source:HGNC Symbol;Acc:HGNC:26281]	29.9213	-1.42078	4.62562e-06	3.62208e-05
ENSG00000182771	GRID1	2894	glutamate ionotropic receptor delta type subunit 1 [Source:HGNC Symbol;Acc:HGNC:4575]	16.9252	-1.42101	5.29602e-05	0.000341592
ENSG00000164116	GUCY1A1	2982	guanylate cyclase 1 soluble subunit alpha 1 [Source:HGNC Symbol;Acc:HGNC:4685]	16.252	-1.42572	1.73589e-05	0.00012173
ENSG00000164442	CITED2	10370	Cbp/p300 interacting transactivator with Glu/Asp rich carboxy-terminal domain 2 [Source:HGNC Symbol;Acc:HGNC:1987]	14964.6	-1.42608	7.23476e-21	2.06344e-19
ENSG00000109667	SLC2A9	56606	solute carrier family 2 member 9 [Source:HGNC Symbol;Acc:HGNC:13446]	26.1833	-1.42629	7.9905e-06	5.96752e-05
ENSG00000167549	CORO6	84940	coronin 6 [Source:HGNC Symbol;Acc:HGNC:21356]	131.986	-1.42687	2.96781e-17	6.93566e-16
ENSG00000171931	FBXW10	10517	F-box and WD repeat domain containing 10 [Source:HGNC Symbol;Acc:HGNC:1211]	16.4588	-1.42739	0.000213404	0.00120813
ENSG00000213199	ASIC3	9311	acid sensing ion channel subunit 3 [Source:HGNC Symbol;Acc:HGNC:101]	18.1501	-1.42931	0.000172714	0.000996546
ENSG00000120262	CCDC170	80129	coiled-coil domain containing 170 [Source:HGNC Symbol;Acc:HGNC:21177]	107.549	-1.43096	4.35584e-14	8.01319e-13
ENSG00000131737	KRT34	3885	keratin 34 [Source:HGNC Symbol;Acc:HGNC:6452]	383.583	-1.43194	1.86941e-21	5.45928e-20
ENSG00000132846	ZBED3	84327	zinc finger BED-type containing 3 [Source:HGNC Symbol;Acc:HGNC:20711]	529.144	-1.43219	5.97401e-55	5.30519e-53
ENSG00000092969	TGFB2	7042	transforming growth factor beta 2 [Source:HGNC Symbol;Acc:HGNC:11768]	193.334	-1.43297	4.01207e-16	8.55719e-15
ENSG00000139263	LRIG3	121227	leucine rich repeats and immunoglobulin like domains 3 [Source:HGNC Symbol;Acc:HGNC:30991]	661.582	-1.4333	7.2602e-33	3.28339e-31
ENSG00000164694	FNDC1	84624	fibronectin type III domain containing 1 [Source:HGNC Symbol;Acc:HGNC:21184]	43.1824	-1.43345	8.69391e-09	9.84655e-08
ENSG00000084636	COL16A1	1307	collagen type XVI alpha 1 chain [Source:HGNC Symbol;Acc:HGNC:2193]	15052.5	-1.44363	7.00422e-59	6.99371e-57
ENSG00000165929	TC2N	123036	tandem C2 domains, nuclear [Source:HGNC Symbol;Acc:HGNC:19859]	6.66004	-1.44815	0.000765738	0.00383595
ENSG00000106565	TMEM176B	28959	transmembrane protein 176B [Source:HGNC Symbol;Acc:HGNC:29596]	5.0055	-1.45668	0.00120051	0.0057025
ENSG00000175183	CSRP2	1466	cysteine and glycine rich protein 2 [Source:HGNC Symbol;Acc:HGNC:2470]	565.366	-1.45995	2.57276e-37	1.35849e-35
ENSG00000177989	ODF3B	440836	outer dense fiber of sperm tails 3B [Source:HGNC Symbol;Acc:HGNC:34388]	22.8311	-1.4623	7.39195e-06	5.56518e-05
ENSG00000070404	FSTL3	10272	follistatin like 3 [Source:HGNC Symbol;Acc:HGNC:3973]	765.501	-1.46307	2.17026e-28	8.39612e-27
ENSG00000119922	IFIT2	3433	interferon induced protein with tetratricopeptide repeats 2 [Source:HGNC Symbol;Acc:HGNC:5409]	346.012	-1.4634	6.4296e-12	1.00815e-10
ENSG00000166257	SCN3B	55800	sodium voltage-gated channel beta subunit 3 [Source:HGNC Symbol;Acc:HGNC:20665]	18.8931	-1.46693	4.20624e-06	3.31493e-05
ENSG00000169439	SDC2	6383	syndecan 2 [Source:HGNC Symbol;Acc:HGNC:10659]	2464.8	-1.47017	5.95126e-26	2.09495e-24
ENSG00000072422	RHOBTB1	9886	Rho related BTB domain containing 1 [Source:HGNC Symbol;Acc:HGNC:18738]	597.949	-1.47342	2.35523e-54	2.06342e-52
ENSG00000266714	MYO15B	80022	myosin XVB [Source:HGNC Symbol;Acc:HGNC:14083]	103.577	-1.47351	5.38265e-13	9.17633e-12
ENSG00000101335	MYL9	10398	myosin light chain 9 [Source:HGNC Symbol;Acc:HGNC:15754]	12831.6	-1.47412	3.35981e-27	1.23617e-25
ENSG00000077616	NAALAD2	10003	N-acetylated alpha-linked acidic dipeptidase 2 [Source:HGNC Symbol;Acc:HGNC:14526]	8.63333	-1.47432	0.000534756	0.00277417
ENSG00000141524	TMC6	11322	transmembrane channel like 6 [Source:HGNC Symbol;Acc:HGNC:18021]	19.2813	-1.4749	9.44855e-07	8.12484e-06
ENSG00000250305	TRMT9B	57604	tRNA methyltransferase 9B (putative) [Source:HGNC Symbol;Acc:HGNC:26725]	255.089	-1.47549	1.76818e-22	5.36411e-21
ENSG00000163283	ALPP	250	alkaline phosphatase, placental [Source:HGNC Symbol;Acc:HGNC:439]	2.32204	-1.47563	0.00231114	0.0102117
ENSG00000036672	USP2	9099	ubiquitin specific peptidase 2 [Source:HGNC Symbol;Acc:HGNC:12618]	37.1436	-1.47819	5.15399e-07	4.62746e-06
ENSG00000121577	POPDC2	64091	popeye domain containing 2 [Source:HGNC Symbol;Acc:HGNC:17648]	17.1512	-1.48077	8.85591e-06	6.55619e-05
ENSG00000158825	CDA	978	cytidine deaminase [Source:HGNC Symbol;Acc:HGNC:1712]	47.7809	-1.48183	7.96741e-10	1.0234e-08
ENSG00000157613	CREB3L1	90993	cAMP responsive element binding protein 3 like 1 [Source:HGNC Symbol;Acc:HGNC:18856]	4599.41	-1.48237	4.71949e-21	1.36397e-19
ENSG00000162650	ATXN7L2	127002	ataxin 7 like 2 [Source:HGNC Symbol;Acc:HGNC:28713]	408.586	-1.48289	2.00754e-28	7.78199e-27
ENSG00000187498	COL4A1	1282	collagen type IV alpha 1 chain [Source:HGNC Symbol;Acc:HGNC:2202]	12546.7	-1.48379	1.93984e-75	2.70704e-73
ENSG00000153902	LGI4	163175	leucine rich repeat LGI family member 4 [Source:HGNC Symbol;Acc:HGNC:18712]	10.0702	-1.48459	0.000355226	0.0019182
ENSG00000156475	PPP2R2B	5521	protein phosphatase 2 regulatory subunit Bbeta [Source:HGNC Symbol;Acc:HGNC:9305]	30.5126	-1.48658	1.90724e-07	1.82298e-06
ENSG00000196730	DAPK1	1612	death associated protein kinase 1 [Source:HGNC Symbol;Acc:HGNC:2674]	438.823	-1.48913	9.08571e-41	5.44502e-39
ENSG00000142303	ADAMTS10	81794	ADAM metallopeptidase with thrombospondin type 1 motif 10 [Source:HGNC Symbol;Acc:HGNC:13201]	385.55	-1.49025	5.19987e-27	1.89888e-25
ENSG00000214688	C10orf105	414152	chromosome 10 open reading frame 105 [Source:HGNC Symbol;Acc:HGNC:20304]	381.198	-1.49224	1.37461e-33	6.36391e-32
ENSG00000167642	SPINT2	10653	serine peptidase inhibitor, Kunitz type 2 [Source:HGNC Symbol;Acc:HGNC:11247]	42.3473	-1.49337	1.23609e-06	1.04837e-05
ENSG00000213626	LBH	81606	limb bud and heart development [Source:HGNC Symbol;Acc:HGNC:29532]	1312.08	-1.49349	6.0694e-37	3.17053e-35
ENSG00000137801	THBS1	7057	thrombospondin 1 [Source:HGNC Symbol;Acc:HGNC:11785]	247292	-1.49465	4.39934e-45	2.98437e-43
ENSG00000153064	BANK1	55024	B cell scaffold protein with ankyrin repeats 1 [Source:HGNC Symbol;Acc:HGNC:18233]	11.1483	-1.49587	0.000219794	0.00123964
ENSG00000188290	HES4	57801	hes family bHLH transcription factor 4 [Source:HGNC Symbol;Acc:HGNC:24149]	166.199	-1.49847	1.5516e-14	2.92603e-13
ENSG00000112964	GHR	2690	growth hormone receptor [Source:HGNC Symbol;Acc:HGNC:4263]	56.7014	-1.5005	2.72481e-10	3.68661e-09
ENSG00000186310	NAP1L3	4675	nucleosome assembly protein 1 like 3 [Source:HGNC Symbol;Acc:HGNC:7639]	12.1366	-1.50351	0.000181304	0.00104058
ENSG00000145819	ARHGAP26	23092	Rho GTPase activating protein 26 [Source:HGNC Symbol;Acc:HGNC:17073]	283.824	-1.5037	9.06331e-26	3.1733e-24
ENSG00000152527	PLEKHH2	130271	pleckstrin homology, MyTH4 and FERM domain containing H2 [Source:HGNC Symbol;Acc:HGNC:30506]	975.488	-1.5086	3.19962e-17	7.45066e-16
ENSG00000161249	DMKN	93099	dermokine [Source:HGNC Symbol;Acc:HGNC:25063]	62.3202	-1.50899	2.08386e-11	3.12451e-10
ENSG00000110693	SOX6	55553	SRY-box 6 [Source:HGNC Symbol;Acc:HGNC:16421]	36.0263	-1.50967	4.90195e-08	5.0458e-07
ENSG00000184697	CLDN6	9074	claudin 6 [Source:HGNC Symbol;Acc:HGNC:2048]	2.90556	-1.50967	0.000376831	0.0020227
ENSG00000126709	IFI6	2537	interferon alpha inducible protein 6 [Source:HGNC Symbol;Acc:HGNC:4054]	3495.81	-1.5105	8.06305e-14	1.45589e-12
ENSG00000243056	EIF4EBP3	8637	eukaryotic translation initiation factor 4E binding protein 3 [Source:HGNC Symbol;Acc:HGNC:3290]	25.0849	-1.51294	2.04433e-06	1.68028e-05
ENSG00000108984	MAP2K6	5608	mitogen-activated protein kinase kinase 6 [Source:HGNC Symbol;Acc:HGNC:6846]	141.353	-1.51582	4.27079e-18	1.05485e-16
ENSG00000166482	MFAP4	4239	microfibril associated protein 4 [Source:HGNC Symbol;Acc:HGNC:7035]	7295.3	-1.51739	1.01456e-46	7.23412e-45
ENSG00000176697	BDNF	627	brain derived neurotrophic factor [Source:HGNC Symbol;Acc:HGNC:1033]	979.681	-1.51843	5.72769e-41	3.45376e-39
ENSG00000131016	AKAP12	9590	A-kinase anchoring protein 12 [Source:HGNC Symbol;Acc:HGNC:370]	7061.46	-1.51849	1.23274e-105	2.86716e-103
ENSG00000214402	LCNL1	401562	lipocalin like 1 [Source:HGNC Symbol;Acc:HGNC:34436]	2.23842	-1.52124	0.000132075	0.000778618
ENSG00000078018	MAP2	4133	microtubule associated protein 2 [Source:HGNC Symbol;Acc:HGNC:6839]	153.458	-1.52174	1.86569e-24	6.25214e-23
ENSG00000111424	VDR	7421	vitamin D receptor [Source:HGNC Symbol;Acc:HGNC:12679]	1429.83	-1.52325	2.53168e-53	2.14119e-51
ENSG00000101871	MID1	4281	midline 1 [Source:HGNC Symbol;Acc:HGNC:7095]	963.225	-1.52411	3.12155e-82	4.95819e-80
ENSG00000082497	SERTAD4	56256	SERTA domain containing 4 [Source:HGNC Symbol;Acc:HGNC:25236]	935.967	-1.5268	1.20259e-38	6.75143e-37
ENSG00000108448	TRIM16L	147166	tripartite motif containing 16 like [Source:HGNC Symbol;Acc:HGNC:32670]	368.456	-1.53018	2.43056e-27	8.95958e-26
ENSG00000187123	LYPD6	130574	LY6/PLAUR domain containing 6 [Source:HGNC Symbol;Acc:HGNC:28751]	136.461	-1.53749	3.32118e-16	7.13817e-15
ENSG00000196517	SLC6A9	6536	solute carrier family 6 member 9 [Source:HGNC Symbol;Acc:HGNC:11056]	2096.81	-1.54276	4.24617e-27	1.55579e-25
ENSG00000164125	GASK1B	51313	golgi associated kinase 1B [Source:HGNC Symbol;Acc:HGNC:25312]	760.41	-1.54522	9.63207e-30	3.88805e-28
ENSG00000177425	PAWR	5074	pro-apoptotic WT1 regulator [Source:HGNC Symbol;Acc:HGNC:8614]	513.827	-1.54773	8.77933e-23	2.7269e-21
ENSG00000073910	FRY	10129	FRY microtubule binding protein [Source:HGNC Symbol;Acc:HGNC:20367]	1599.83	-1.55037	6.24693e-112	1.64927e-109
ENSG00000134871	COL4A2	1284	collagen type IV alpha 2 chain [Source:HGNC Symbol;Acc:HGNC:2203]	26571.4	-1.55056	2.64886e-30	1.0941e-28
ENSG00000186297	GABRA5	2558	gamma-aminobutyric acid type A receptor alpha5 subunit [Source:HGNC Symbol;Acc:HGNC:4079]	11.9217	-1.55065	5.87548e-05	0.000376481
ENSG00000140092	FBLN5	10516	fibulin 5 [Source:HGNC Symbol;Acc:HGNC:3602]	10812.6	-1.55341	3.88859e-62	4.17425e-60
ENSG00000170624	SGCD	6444	sarcoglycan delta [Source:HGNC Symbol;Acc:HGNC:10807]	2643.87	-1.55651	1.07437e-40	6.39937e-39
ENSG00000183023	SLC8A1	6546	solute carrier family 8 member A1 [Source:HGNC Symbol;Acc:HGNC:11068]	628.607	-1.55913	1.06626e-30	4.47027e-29
ENSG00000160801	PTH1R	5745	parathyroid hormone 1 receptor [Source:HGNC Symbol;Acc:HGNC:9608]	47.7215	-1.5605	6.03447e-11	8.66878e-10
ENSG00000067840	PDZD4	57595	PDZ domain containing 4 [Source:HGNC Symbol;Acc:HGNC:21167]	58.8692	-1.56225	1.34068e-11	2.05113e-10
ENSG00000002933	TMEM176A	55365	transmembrane protein 176A [Source:HGNC Symbol;Acc:HGNC:24930]	3.23977	-1.56811	0.00094917	0.00463947
ENSG00000006283	CACNA1G	8913	calcium voltage-gated channel subunit alpha1 G [Source:HGNC Symbol;Acc:HGNC:1394]	10.1064	-1.5734	0.000125176	0.000742431
ENSG00000184916	JAG2	3714	jagged canonical Notch ligand 2 [Source:HGNC Symbol;Acc:HGNC:6189]	60.6942	-1.57413	5.87292e-15	1.14739e-13
ENSG00000173083	HPSE	10855	heparanase [Source:HGNC Symbol;Acc:HGNC:5164]	34.6006	-1.57681	4.29837e-10	5.70498e-09
ENSG00000147041	SYTL5	94122	synaptotagmin like 5 [Source:HGNC Symbol;Acc:HGNC:15589]	87.7441	-1.58315	1.55636e-15	3.18395e-14
ENSG00000198542	ITGBL1	9358	integrin subunit beta like 1 [Source:HGNC Symbol;Acc:HGNC:6164]	1583.82	-1.58887	9.32492e-88	1.61222e-85
ENSG00000132465	JCHAIN	3512	joining chain of multimeric IgA and IgM [Source:HGNC Symbol;Acc:HGNC:5713]	31.2373	-1.58888	2.43845e-06	1.985e-05
ENSG00000184575	XPOT	11260	exportin for tRNA [Source:HGNC Symbol;Acc:HGNC:12826]	4367.31	-1.58959	1.09724e-22	3.39726e-21
ENSG00000110195	FOLR1	2348	folate receptor 1 [Source:HGNC Symbol;Acc:HGNC:3791]	5.39324	-1.59032	0.000376856	0.0020227
ENSG00000185950	IRS2	8660	insulin receptor substrate 2 [Source:HGNC Symbol;Acc:HGNC:6126]	2802.62	-1.59141	2.76994e-31	1.19726e-29
ENSG00000129474	AJUBA	84962	ajuba LIM protein [Source:HGNC Symbol;Acc:HGNC:20250]	1647.14	-1.59264	1.65342e-50	1.31848e-48
ENSG00000106819	ASPN	54829	asporin [Source:HGNC Symbol;Acc:HGNC:14872]	229.505	-1.59353	6.10866e-05	0.000389247
ENSG00000115902	SLC1A4	6509	solute carrier family 1 member 4 [Source:HGNC Symbol;Acc:HGNC:10942]	869.857	-1.59799	6.83043e-33	3.1034e-31
ENSG00000265107	GJA5	2702	gap junction protein alpha 5 [Source:HGNC Symbol;Acc:HGNC:4279]	24.3953	-1.6016	9.48842e-07	8.15554e-06
ENSG00000134986	NREP	9315	neuronal regeneration related protein [Source:HGNC Symbol;Acc:HGNC:16834]	2158.31	-1.60422	3.37839e-139	1.43486e-136
ENSG00000153879	CEBPG	1054	CCAAT enhancer binding protein gamma [Source:HGNC Symbol;Acc:HGNC:1837]	588.342	-1.60447	2.58024e-72	3.45276e-70
ENSG00000143850	PLEKHA6	22874	pleckstrin homology domain containing A6 [Source:HGNC Symbol;Acc:HGNC:17053]	1215.33	-1.6053	1.30289e-29	5.24835e-28
ENSG00000138759	FRAS1	80144	Fraser extracellular matrix complex subunit 1 [Source:HGNC Symbol;Acc:HGNC:19185]	2251.67	-1.60574	4.7513e-66	5.62582e-64
ENSG00000174564	IL20RB	53833	interleukin 20 receptor subunit beta [Source:HGNC Symbol;Acc:HGNC:6004]	50.42	-1.61305	8.8913e-12	1.38524e-10
ENSG00000060982	BCAT1	586	branched chain amino acid transaminase 1 [Source:HGNC Symbol;Acc:HGNC:976]	1501.1	-1.61342	3.28641e-16	7.07902e-15
ENSG00000163827	LRRC2	79442	leucine rich repeat containing 2 [Source:HGNC Symbol;Acc:HGNC:14676]	124.762	-1.61371	5.57068e-22	1.65402e-20
ENSG00000168502	MTCL1	23255	microtubule crosslinking factor 1 [Source:HGNC Symbol;Acc:HGNC:29121]	3550.97	-1.61382	4.80863e-61	4.99714e-59
ENSG00000148154	UGCG	7357	UDP-glucose ceramide glucosyltransferase [Source:HGNC Symbol;Acc:HGNC:12524]	1519.85	-1.61951	1.1146e-23	3.57569e-22
ENSG00000151490	PTPRO	5800	protein tyrosine phosphatase receptor type O [Source:HGNC Symbol;Acc:HGNC:9678]	3.98057	-1.62069	0.000153524	0.000893477
ENSG00000172572	PDE3A	5139	phosphodiesterase 3A [Source:HGNC Symbol;Acc:HGNC:8778]	8.03312	-1.62496	9.04216e-05	0.000553957
ENSG00000150551	LYPD1	116372	LY6/PLAUR domain containing 1 [Source:HGNC Symbol;Acc:HGNC:28431]	33.6649	-1.63091	2.50948e-07	2.35597e-06
ENSG00000250644	AC068580.4		novel protein	244.851	-1.63164	3.91655e-18	9.69806e-17
ENSG00000174844	DNAH12	201625	dynein axonemal heavy chain 12 [Source:HGNC Symbol;Acc:HGNC:2943]	3.84221	-1.63611	1.80384e-05	0.000126246
ENSG00000163520	FBLN2	2199	fibulin 2 [Source:HGNC Symbol;Acc:HGNC:3601]	16429.9	-1.63688	7.55495e-57	7.27099e-55
ENSG00000198691	ABCA4	24	ATP binding cassette subfamily A member 4 [Source:HGNC Symbol;Acc:HGNC:34]	56.1728	-1.63963	3.13657e-11	4.63533e-10
ENSG00000133106	EPSTI1	94240	epithelial stromal interaction 1 [Source:HGNC Symbol;Acc:HGNC:16465]	352.502	-1.64129	4.3409e-12	6.95719e-11
ENSG00000153930	ANKFN1	162282	ankyrin repeat and fibronectin type III domain containing 1 [Source:HGNC Symbol;Acc:HGNC:26766]	8.22478	-1.64134	0.000117451	0.000702153
ENSG00000165617	DACT1	51339	dishevelled binding antagonist of beta catenin 1 [Source:HGNC Symbol;Acc:HGNC:17748]	281.592	-1.64685	1.71796e-33	7.89737e-32
ENSG00000145632	PLK2	10769	polo like kinase 2 [Source:HGNC Symbol;Acc:HGNC:19699]	988.402	-1.65336	1.0903e-57	1.07042e-55
ENSG00000126603	GLIS2	84662	GLIS family zinc finger 2 [Source:HGNC Symbol;Acc:HGNC:29450]	3266.4	-1.65366	7.38082e-30	3.01672e-28
ENSG00000203727	SAMD5	389432	sterile alpha motif domain containing 5 [Source:HGNC Symbol;Acc:HGNC:21180]	593.512	-1.65447	2.1213e-19	5.61569e-18
ENSG00000027075	PRKCH	5583	protein kinase C eta [Source:HGNC Symbol;Acc:HGNC:9403]	26.833	-1.65477	2.85897e-07	2.66107e-06
ENSG00000175489	LRRC25	126364	leucine rich repeat containing 25 [Source:HGNC Symbol;Acc:HGNC:29806]	6.59677	-1.6575	0.000172611	0.000996246
ENSG00000167244	IGF2	3481	insulin like growth factor 2 [Source:HGNC Symbol;Acc:HGNC:5466]	3193.7	-1.66775	1.75596e-52	1.47237e-50
ENSG00000170500	LONRF2	164832	LON peptidase N-terminal domain and ring finger 2 [Source:HGNC Symbol;Acc:HGNC:24788]	78.6288	-1.67234	9.78478e-13	1.63529e-11
ENSG00000118194	TNNT2	7139	troponin T2, cardiac type [Source:HGNC Symbol;Acc:HGNC:11949]	4.60264	-1.67722	1.71631e-05	0.00012053
ENSG00000056736	IL17RB	55540	interleukin 17 receptor B [Source:HGNC Symbol;Acc:HGNC:18015]	31.9316	-1.67818	8.85969e-06	6.55651e-05
ENSG00000148848	ADAM12	8038	ADAM metallopeptidase domain 12 [Source:HGNC Symbol;Acc:HGNC:190]	1269.75	-1.6783	1.26744e-97	2.52673e-95
ENSG00000011465	DCN	1634	decorin [Source:HGNC Symbol;Acc:HGNC:2705]	20315	-1.67986	6.92421e-41	4.16241e-39
ENSG00000261150	EPPK1	83481	epiplakin 1 [Source:HGNC Symbol;Acc:HGNC:15577]	5.73296	-1.68005	0.000191717	0.00109616
ENSG00000274276	CBSL	102724560	cystathionine-beta-synthase like [Source:HGNC Symbol;Acc:HGNC:51829]	1228.9	-1.68018	3.24288e-39	1.85252e-37
ENSG00000183668	PSG9	5678	pregnancy specific beta-1-glycoprotein 9 [Source:HGNC Symbol;Acc:HGNC:9526]	74.0295	-1.68204	3.07318e-16	6.64167e-15
ENSG00000197766	CFD	1675	complement factor D [Source:HGNC Symbol;Acc:HGNC:2771]	22.6684	-1.68453	5.6799e-07	5.0463e-06
ENSG00000152154	TMEM178A	130733	transmembrane protein 178A [Source:HGNC Symbol;Acc:HGNC:28517]	19.5296	-1.68512	4.69946e-06	3.674e-05
ENSG00000135914	HTR2B	3357	5-hydroxytryptamine receptor 2B [Source:HGNC Symbol;Acc:HGNC:5294]	17.924	-1.69589	4.29633e-06	3.38048e-05
ENSG00000144285	SCN1A	6323	sodium voltage-gated channel alpha subunit 1 [Source:HGNC Symbol;Acc:HGNC:10585]	4.40868	-1.69624	1.65746e-05	0.000116817
ENSG00000089847	ANKRD24	170961	ankyrin repeat domain 24 [Source:HGNC Symbol;Acc:HGNC:29424]	22.1798	-1.6969	1.53973e-07	1.49215e-06
ENSG00000164236	ANKRD33B	651746	ankyrin repeat domain 33B [Source:HGNC Symbol;Acc:HGNC:35240]	553.499	-1.69725	4.89777e-40	2.8735e-38
ENSG00000155966	AFF2	2334	AF4/FMR2 family member 2 [Source:HGNC Symbol;Acc:HGNC:3776]	4.00178	-1.698	8.38632e-05	0.000517183
ENSG00000127528	KLF2	10365	Kruppel like factor 2 [Source:HGNC Symbol;Acc:HGNC:6347]	616.298	-1.69964	7.45526e-14	1.34864e-12
ENSG00000100626	GALNT16	57452	polypeptide N-acetylgalactosaminyltransferase 16 [Source:HGNC Symbol;Acc:HGNC:23233]	42.3934	-1.70101	1.29301e-11	1.9844e-10
ENSG00000153237	CCDC148	130940	coiled-coil domain containing 148 [Source:HGNC Symbol;Acc:HGNC:25191]	10.4942	-1.70324	7.01041e-05	0.000440252
ENSG00000125966	MMP24	10893	matrix metallopeptidase 24 [Source:HGNC Symbol;Acc:HGNC:7172]	72.6634	-1.70403	2.03744e-11	3.05725e-10
ENSG00000160963	COL26A1	136227	collagen type XXVI alpha 1 chain [Source:HGNC Symbol;Acc:HGNC:18038]	187.736	-1.70647	1.32945e-18	3.36443e-17
ENSG00000134317	GRHL1	29841	grainyhead like transcription factor 1 [Source:HGNC Symbol;Acc:HGNC:17923]	64.7164	-1.71309	1.55597e-14	2.93144e-13
ENSG00000170577	SIX2	10736	SIX homeobox 2 [Source:HGNC Symbol;Acc:HGNC:10888]	79.3131	-1.71476	2.98542e-19	7.83954e-18
ENSG00000142798	HSPG2	3339	heparan sulfate proteoglycan 2 [Source:HGNC Symbol;Acc:HGNC:5273]	19949.2	-1.71613	2.9445e-26	1.05168e-24
ENSG00000124249	KCNK15	60598	potassium two pore domain channel subfamily K member 15 [Source:HGNC Symbol;Acc:HGNC:13814]	10.4595	-1.71713	3.12259e-05	0.000209715
ENSG00000162772	ATF3	467	activating transcription factor 3 [Source:HGNC Symbol;Acc:HGNC:785]	95.2129	-1.7213	1.26633e-21	3.70918e-20
ENSG00000091262	ABCC6	368	ATP binding cassette subfamily C member 6 [Source:HGNC Symbol;Acc:HGNC:57]	125.708	-1.72271	2.82596e-20	7.88726e-19
ENSG00000135643	KCNMB4	27345	potassium calcium-activated channel subfamily M regulatory beta subunit 4 [Source:HGNC Symbol;Acc:HGNC:6289]	100.678	-1.73397	5.27072e-23	1.64758e-21
ENSG00000130635	COL5A1	1289	collagen type V alpha 1 chain [Source:HGNC Symbol;Acc:HGNC:2209]	33954.7	-1.73951	2.71857e-42	1.71886e-40
ENSG00000178772	CPN2	1370	carboxypeptidase N subunit 2 [Source:HGNC Symbol;Acc:HGNC:2313]	5.78217	-1.74035	0.000163305	0.000947577
ENSG00000168003	SLC3A2	6520	solute carrier family 3 member 2 [Source:HGNC Symbol;Acc:HGNC:11026]	3146.59	-1.74103	3.17784e-41	1.95237e-39
ENSG00000179104	TMTC2	160335	transmembrane and tetratricopeptide repeat containing 2 [Source:HGNC Symbol;Acc:HGNC:25440]	564.834	-1.74503	2.36404e-36	1.21224e-34
ENSG00000275342	PRAG1	157285	PEAK1 related, kinase-activating pseudokinase 1 [Source:HGNC Symbol;Acc:HGNC:25438]	2824.19	-1.7501	7.59836e-38	4.11217e-36
ENSG00000170848	PSG6	5675	pregnancy specific beta-1-glycoprotein 6 [Source:HGNC Symbol;Acc:HGNC:9523]	16.0562	-1.75019	1.17089e-06	9.98063e-06
ENSG00000102760	RGCC	28984	regulator of cell cycle [Source:HGNC Symbol;Acc:HGNC:20369]	1484.72	-1.75298	3.3308e-22	1.00268e-20
ENSG00000165521	AL121768.1	161436	EMAP like 5 [Source:NCBI gene;Acc:161436]	126.673	-1.7554	5.40216e-11	7.81214e-10
ENSG00000130045	NXNL2	158046	nucleoredoxin like 2 [Source:HGNC Symbol;Acc:HGNC:30482]	23.4622	-1.75801	1.17933e-06	1.00438e-05
ENSG00000176971	FIBIN	387758	fin bud initiation factor homolog [Source:HGNC Symbol;Acc:HGNC:33747]	655.966	-1.75806	2.1134e-88	3.71978e-86
ENSG00000102287	GABRE	2564	gamma-aminobutyric acid type A receptor epsilon subunit [Source:HGNC Symbol;Acc:HGNC:4085]	506.135	-1.76359	2.76438e-49	2.11795e-47
ENSG00000197993	KEL	3792	Kell metallo-endopeptidase (Kell blood group) [Source:HGNC Symbol;Acc:HGNC:6308]	7.48964	-1.76678	4.48479e-05	0.000292454
ENSG00000159403	C1R	715	complement C1r [Source:HGNC Symbol;Acc:HGNC:1246]	9217.75	-1.76821	8.6614e-57	8.25453e-55
ENSG00000091986	CCDC80	151887	coiled-coil domain containing 80 [Source:HGNC Symbol;Acc:HGNC:30649]	9956.48	-1.76865	1.03091e-214	9.59093e-212
ENSG00000130518	IQCN	80726	IQ motif containing N [Source:HGNC Symbol;Acc:HGNC:29350]	173.07	-1.78029	1.02364e-23	3.28928e-22
ENSG00000176595	KBTBD11	9920	kelch repeat and BTB domain containing 11 [Source:HGNC Symbol;Acc:HGNC:29104]	10.9538	-1.7879	1.63842e-05	0.000115517
ENSG00000138061	CYP1B1	1545	cytochrome P450 family 1 subfamily B member 1 [Source:HGNC Symbol;Acc:HGNC:2597]	497.587	-1.78812	1.52216e-32	6.78961e-31
ENSG00000107984	DKK1	22943	dickkopf WNT signaling pathway inhibitor 1 [Source:HGNC Symbol;Acc:HGNC:2891]	5091.18	-1.79052	1.56162e-41	9.65484e-40
ENSG00000203805	PLPP4	196051	phospholipid phosphatase 4 [Source:HGNC Symbol;Acc:HGNC:23531]	17.8737	-1.79105	5.45414e-07	4.86342e-06
ENSG00000186765	FSCN2	25794	fascin actin-bundling protein 2, retinal [Source:HGNC Symbol;Acc:HGNC:3960]	24.1777	-1.793	9.43697e-08	9.3494e-07
ENSG00000172264	MACROD2	140733	mono-ADP ribosylhydrolase 2 [Source:HGNC Symbol;Acc:HGNC:16126]	50.4206	-1.79877	5.95281e-11	8.55776e-10
ENSG00000123329	ARHGAP9	64333	Rho GTPase activating protein 9 [Source:HGNC Symbol;Acc:HGNC:14130]	8.06832	-1.80062	2.70446e-05	0.000183335
ENSG00000034971	MYOC	4653	myocilin [Source:HGNC Symbol;Acc:HGNC:7610]	4.9333	-1.8047	0.000139615	0.000820104
ENSG00000149596	JPH2	57158	junctophilin 2 [Source:HGNC Symbol;Acc:HGNC:14202]	375.093	-1.80559	5.52805e-31	2.35297e-29
ENSG00000113140	SPARC	6678	secreted protein acidic and cysteine rich [Source:HGNC Symbol;Acc:HGNC:11219]	71805	-1.8098	2.91968e-110	7.22048e-108
ENSG00000173432	SAA1	6288	serum amyloid A1 [Source:HGNC Symbol;Acc:HGNC:10513]	4.38444	-1.8102	6.40392e-06	4.88724e-05
ENSG00000072163	LIMS2	55679	LIM zinc finger domain containing 2 [Source:HGNC Symbol;Acc:HGNC:16084]	1372.71	-1.81132	6.70327e-40	3.92101e-38
ENSG00000155269	GPR78	27201	G protein-coupled receptor 78 [Source:HGNC Symbol;Acc:HGNC:4528]	34.991	-1.81147	4.91862e-08	5.05498e-07
ENSG00000120658	ENOX1	55068	ecto-NOX disulfide-thiol exchanger 1 [Source:HGNC Symbol;Acc:HGNC:25474]	112.334	-1.81362	2.02262e-21	5.8979e-20
ENSG00000164292	RHOBTB3	22836	Rho related BTB domain containing 3 [Source:HGNC Symbol;Acc:HGNC:18757]	8733.77	-1.81479	3.27065e-62	3.54993e-60
ENSG00000145934	TENM2	57451	teneurin transmembrane protein 2 [Source:HGNC Symbol;Acc:HGNC:29943]	331.189	-1.81746	3.86467e-60	3.91213e-58
ENSG00000100592	DAAM1	23002	dishevelled associated activator of morphogenesis 1 [Source:HGNC Symbol;Acc:HGNC:18142]	352.422	-1.82181	8.04643e-20	2.18946e-18
ENSG00000177791	MYOZ1	58529	myozenin 1 [Source:HGNC Symbol;Acc:HGNC:13752]	11.1042	-1.83489	9.78113e-06	7.19209e-05
ENSG00000141052	MYOCD	93649	myocardin [Source:HGNC Symbol;Acc:HGNC:16067]	47.3748	-1.83625	3.76974e-16	8.06675e-15
ENSG00000122176	FMOD	2331	fibromodulin [Source:HGNC Symbol;Acc:HGNC:3774]	1914.51	-1.83811	2.87423e-88	5.01374e-86
ENSG00000178919	FOXE1	2304	forkhead box E1 [Source:HGNC Symbol;Acc:HGNC:3806]	23.9866	-1.84029	6.32608e-09	7.30021e-08
ENSG00000065911	MTHFD2	10797	methylenetetrahydrofolate dehydrogenase (NADP+ dependent) 2, methenyltetrahydrofolate cyclohydrolase [Source:HGNC Symbol;Acc:HGNC:7434]	1868.67	-1.84142	6.63918e-94	1.24721e-91
ENSG00000121361	KCNJ8	3764	potassium voltage-gated channel subfamily J member 8 [Source:HGNC Symbol;Acc:HGNC:6269]	57.983	-1.84217	7.51335e-14	1.35789e-12
ENSG00000165124	SVEP1	79987	sushi, von Willebrand factor type A, EGF and pentraxin domain containing 1 [Source:HGNC Symbol;Acc:HGNC:15985]	14393.2	-1.84649	3.34676e-118	9.61553e-116
ENSG00000068831	RASGRP2	10235	RAS guanyl releasing protein 2 [Source:HGNC Symbol;Acc:HGNC:9879]	34.5072	-1.85523	4.61166e-12	7.34294e-11
ENSG00000155760	FZD7	8324	frizzled class receptor 7 [Source:HGNC Symbol;Acc:HGNC:4045]	3167.3	-1.8558	7.30122e-136	2.74315e-133
ENSG00000100889	PCK2	5106	phosphoenolpyruvate carboxykinase 2, mitochondrial [Source:HGNC Symbol;Acc:HGNC:8725]	1228	-1.8584	3.9433e-41	2.39256e-39
ENSG00000075461	CACNG4	27092	calcium voltage-gated channel auxiliary subunit gamma 4 [Source:HGNC Symbol;Acc:HGNC:1408]	7.31952	-1.85977	2.23894e-05	0.000154239
ENSG00000113361	CDH6	1004	cadherin 6 [Source:HGNC Symbol;Acc:HGNC:1765]	42.8333	-1.86349	1.09828e-10	1.53704e-09
ENSG00000174348	PODN	127435	podocan [Source:HGNC Symbol;Acc:HGNC:23174]	3071.59	-1.86531	2.37348e-68	2.95355e-66
ENSG00000142623	PADI1	29943	peptidyl arginine deiminase 1 [Source:HGNC Symbol;Acc:HGNC:18367]	7.755	-1.86889	0.000130189	0.000768664
ENSG00000112293	GPLD1	2822	glycosylphosphatidylinositol specific phospholipase D1 [Source:HGNC Symbol;Acc:HGNC:4459]	12.1498	-1.86902	1.13954e-06	9.72616e-06
ENSG00000172156	CCL11	6356	C-C motif chemokine ligand 11 [Source:HGNC Symbol;Acc:HGNC:10610]	28.268	-1.86961	4.32032e-11	6.30367e-10
ENSG00000198796	ALPK2	115701	alpha kinase 2 [Source:HGNC Symbol;Acc:HGNC:20565]	5716.81	-1.87275	7.20959e-251	1.40854e-247
ENSG00000114698	PLSCR4	57088	phospholipid scramblase 4 [Source:HGNC Symbol;Acc:HGNC:16497]	815.17	-1.87802	1.25707e-23	4.02613e-22
ENSG00000136826	KLF4	9314	Kruppel like factor 4 [Source:HGNC Symbol;Acc:HGNC:6348]	938.708	-1.88043	3.4355e-38	1.89069e-36
ENSG00000140416	TPM1	7168	tropomyosin 1 [Source:HGNC Symbol;Acc:HGNC:12010]	11421.4	-1.88652	1.14076e-215	1.11435e-212
ENSG00000055813	CCDC85A	114800	coiled-coil domain containing 85A [Source:HGNC Symbol;Acc:HGNC:29400]	19.2912	-1.89316	4.67256e-07	4.22238e-06
ENSG00000149591	TAGLN	6876	transgelin [Source:HGNC Symbol;Acc:HGNC:11553]	12902.4	-1.89397	6.63021e-42	4.15174e-40
ENSG00000180914	OXTR	5021	oxytocin receptor [Source:HGNC Symbol;Acc:HGNC:8529]	5572.49	-1.89588	4.5077e-31	1.93554e-29
ENSG00000087116	ADAMTS2	9509	ADAM metallopeptidase with thrombospondin type 1 motif 2 [Source:HGNC Symbol;Acc:HGNC:218]	4964.35	-1.89694	1.4397e-69	1.85049e-67
ENSG00000169851	PCDH7	5099	protocadherin 7 [Source:HGNC Symbol;Acc:HGNC:8659]	63.1685	-1.90295	8.45635e-16	1.75757e-14
ENSG00000088756	ARHGAP28	79822	Rho GTPase activating protein 28 [Source:HGNC Symbol;Acc:HGNC:25509]	609.021	-1.90568	1.67414e-24	5.62953e-23
ENSG00000117114	ADGRL2	23266	adhesion G protein-coupled receptor L2 [Source:HGNC Symbol;Acc:HGNC:18582]	460.4	-1.90668	1.9535e-61	2.05191e-59
ENSG00000120129	DUSP1	1843	dual specificity phosphatase 1 [Source:HGNC Symbol;Acc:HGNC:3064]	1253.3	-1.91283	1.02962e-36	5.34994e-35
ENSG00000146122	DAAM2	23500	dishevelled associated activator of morphogenesis 2 [Source:HGNC Symbol;Acc:HGNC:18143]	2078.98	-1.91573	1.71925e-82	2.75319e-80
ENSG00000172349	IL16	3603	interleukin 16 [Source:HGNC Symbol;Acc:HGNC:5980]	15.5619	-1.91924	2.47455e-07	2.32653e-06
ENSG00000155511	GRIA1	2890	glutamate ionotropic receptor AMPA type subunit 1 [Source:HGNC Symbol;Acc:HGNC:4571]	665.018	-1.92432	1.55982e-53	1.33075e-51
ENSG00000138829	FBN2	2201	fibrillin 2 [Source:HGNC Symbol;Acc:HGNC:3604]	14934.6	-1.92965	3.17471e-101	7.04822e-99
ENSG00000187800	PEAR1	375033	platelet endothelial aggregation receptor 1 [Source:HGNC Symbol;Acc:HGNC:33631]	2581.03	-1.92965	3.14045e-97	6.19748e-95
ENSG00000139112	GABARAPL1	23710	GABA type A receptor associated protein like 1 [Source:HGNC Symbol;Acc:HGNC:4068]	3226.82	-1.93438	8.27799e-220	8.98483e-217
ENSG00000113739	STC2	8614	stanniocalcin 2 [Source:HGNC Symbol;Acc:HGNC:11374]	2622.28	-1.93779	1.57065e-100	3.33542e-98
ENSG00000163430	FSTL1	11167	follistatin like 1 [Source:HGNC Symbol;Acc:HGNC:3972]	42602.1	-1.95315	1.17693e-199	9.99723e-197
ENSG00000022267	FHL1	2273	four and a half LIM domains 1 [Source:HGNC Symbol;Acc:HGNC:3702]	10486.4	-1.9542	1.84649e-244	3.27953e-241
ENSG00000163145	C1QTNF7	114905	C1q and TNF related 7 [Source:HGNC Symbol;Acc:HGNC:14342]	9.85769	-1.95848	2.7467e-06	2.22573e-05
ENSG00000092295	TGM1	7051	transglutaminase 1 [Source:HGNC Symbol;Acc:HGNC:11777]	40.2269	-1.9611	5.2517e-13	8.96875e-12
ENSG00000163017	ACTG2	72	actin gamma 2, smooth muscle [Source:HGNC Symbol;Acc:HGNC:145]	391.219	-1.96387	5.29898e-61	5.44874e-59
ENSG00000069431	ABCC9	10060	ATP binding cassette subfamily C member 9 [Source:HGNC Symbol;Acc:HGNC:60]	326.669	-1.96616	9.02474e-33	4.07197e-31
ENSG00000172986	GXYLT2	727936	glucoside xylosyltransferase 2 [Source:HGNC Symbol;Acc:HGNC:33383]	74.8328	-1.97458	1.76165e-22	5.35262e-21
ENSG00000138792	ENPEP	2028	glutamyl aminopeptidase [Source:HGNC Symbol;Acc:HGNC:3355]	13.4163	-1.97558	1.86838e-07	1.78934e-06
ENSG00000150051	MKX	283078	mohawk homeobox [Source:HGNC Symbol;Acc:HGNC:23729]	2089.04	-1.97565	1.3831e-44	9.2224e-43
ENSG00000125965	GDF5	8200	growth differentiation factor 5 [Source:HGNC Symbol;Acc:HGNC:4220]	73.3909	-1.97633	2.77007e-13	4.81485e-12
ENSG00000159251	ACTC1	70	actin alpha cardiac muscle 1 [Source:HGNC Symbol;Acc:HGNC:143]	4.56067	-1.97788	2.37209e-06	1.93705e-05
ENSG00000138650	PCDH10	57575	protocadherin 10 [Source:HGNC Symbol;Acc:HGNC:13404]	165.07	-1.98025	8.98633e-36	4.57203e-34
ENSG00000163431	LMOD1	25802	leiomodin 1 [Source:HGNC Symbol;Acc:HGNC:6647]	1661.14	-1.98331	1.61922e-84	2.65837e-82
ENSG00000162551	ALPL	249	alkaline phosphatase, biomineralization associated [Source:HGNC Symbol;Acc:HGNC:438]	130.877	-1.98411	3.4094e-26	1.21108e-24
ENSG00000016391	CHDH	55349	choline dehydrogenase [Source:HGNC Symbol;Acc:HGNC:24288]	110.918	-1.99001	1.4789e-27	5.54575e-26
ENSG00000101825	MXRA5	25878	matrix remodeling associated 5 [Source:HGNC Symbol;Acc:HGNC:7539]	16726.4	-1.99424	3.87539e-136	1.51427e-133
ENSG00000154188	ANGPT1	284	angiopoietin 1 [Source:HGNC Symbol;Acc:HGNC:484]	723.012	-1.99673	4.85839e-22	1.44914e-20
ENSG00000113231	PDE8B	8622	phosphodiesterase 8B [Source:HGNC Symbol;Acc:HGNC:8794]	472.746	-1.99746	8.35859e-80	1.26591e-77
ENSG00000206052	DOK6	220164	docking protein 6 [Source:HGNC Symbol;Acc:HGNC:28301]	9.31197	-2.00155	1.61933e-06	1.35432e-05
ENSG00000136010	ALDH1L2	160428	aldehyde dehydrogenase 1 family member L2 [Source:HGNC Symbol;Acc:HGNC:26777]	3628.13	-2.00417	2.60509e-49	2.00377e-47
ENSG00000076864	RAP1GAP	5909	RAP1 GTPase activating protein [Source:HGNC Symbol;Acc:HGNC:9858]	8.74947	-2.00753	2.4004e-06	1.95565e-05
ENSG00000101425	BPI	671	bactericidal permeability increasing protein [Source:HGNC Symbol;Acc:HGNC:1095]	24.2033	-2.01098	1.5713e-09	1.95781e-08
ENSG00000172403	SYNPO2	171024	synaptopodin 2 [Source:HGNC Symbol;Acc:HGNC:17732]	935.174	-2.02002	1.10542e-111	2.87956e-109
ENSG00000221878	PSG7	5676	pregnancy specific beta-1-glycoprotein 7 (gene/pseudogene) [Source:HGNC Symbol;Acc:HGNC:9524]	21.4574	-2.02247	1.7631e-09	2.17873e-08
ENSG00000154330	PGM5	5239	phosphoglucomutase 5 [Source:HGNC Symbol;Acc:HGNC:8908]	17.6699	-2.02309	9.1677e-08	9.11962e-07
ENSG00000149633	KIAA1755	85449	KIAA1755 [Source:HGNC Symbol;Acc:HGNC:29372]	320.766	-2.04073	1.3735e-43	8.91498e-42
ENSG00000151012	SLC7A11	23657	solute carrier family 7 member 11 [Source:HGNC Symbol;Acc:HGNC:11059]	2697.13	-2.04234	2.73283e-23	8.6254e-22
ENSG00000205710	C17orf107	100130311	chromosome 17 open reading frame 107 [Source:HGNC Symbol;Acc:HGNC:37238]	81.5278	-2.04621	2.25238e-23	7.14361e-22
ENSG00000165023	DIRAS2	54769	DIRAS family GTPase 2 [Source:HGNC Symbol;Acc:HGNC:19323]	10.316	-2.04724	2.66977e-06	2.16608e-05
ENSG00000197558	SSPO	23145	SCO-spondin [Source:HGNC Symbol;Acc:HGNC:21998]	23.1918	-2.05473	2.73292e-09	3.2979e-08
ENSG00000197461	PDGFA	5154	platelet derived growth factor subunit A [Source:HGNC Symbol;Acc:HGNC:8799]	120.744	-2.058	1.67342e-25	5.81736e-24
ENSG00000243137	PSG4	5672	pregnancy specific beta-1-glycoprotein 4 [Source:HGNC Symbol;Acc:HGNC:9521]	3262.81	-2.05809	9.41572e-75	1.29546e-72
ENSG00000186417	GLDN	342035	gliomedin [Source:HGNC Symbol;Acc:HGNC:29514]	16.4237	-2.06043	5.38624e-08	5.49509e-07
ENSG00000076258	FMO4	2329	flavin containing monooxygenase 4 [Source:HGNC Symbol;Acc:HGNC:3772]	151.285	-2.06273	1.98766e-31	8.64877e-30
ENSG00000046889	PREX2	80243	phosphatidylinositol-3,4,5-trisphosphate dependent Rac exchange factor 2 [Source:HGNC Symbol;Acc:HGNC:22950]	25.3009	-2.06787	3.66652e-11	5.39403e-10
ENSG00000165140	FBP1	2203	fructose-bisphosphatase 1 [Source:HGNC Symbol;Acc:HGNC:3606]	4.66017	-2.06865	6.11057e-05	0.000389247
ENSG00000132000	PODNL1	79883	podocan like 1 [Source:HGNC Symbol;Acc:HGNC:26275]	445.546	-2.07375	1.8529e-35	9.37826e-34
ENSG00000173406	DAB1	1600	DAB adaptor protein 1 [Source:HGNC Symbol;Acc:HGNC:2661]	243.227	-2.07612	5.50405e-52	4.55647e-50
ENSG00000155011	DKK2	27123	dickkopf WNT signaling pathway inhibitor 2 [Source:HGNC Symbol;Acc:HGNC:2892]	32.7341	-2.07727	1.92158e-11	2.89006e-10
ENSG00000221826	PSG3	5671	pregnancy specific beta-1-glycoprotein 3 [Source:HGNC Symbol;Acc:HGNC:9520]	46.2451	-2.07815	1.93068e-15	3.92506e-14
ENSG00000158555	GDPD5	81544	glycerophosphodiester phosphodiesterase domain containing 5 [Source:HGNC Symbol;Acc:HGNC:28804]	357.293	-2.08184	2.11785e-31	9.19475e-30
ENSG00000115252	PDE1A	5136	phosphodiesterase 1A [Source:HGNC Symbol;Acc:HGNC:8774]	29.9997	-2.08375	1.08202e-09	1.37269e-08
ENSG00000196562	SULF2	55959	sulfatase 2 [Source:HGNC Symbol;Acc:HGNC:20392]	2751.65	-2.08511	1.66829e-91	3.07485e-89
ENSG00000107562	CXCL12	6387	C-X-C motif chemokine ligand 12 [Source:HGNC Symbol;Acc:HGNC:10672]	1485.31	-2.08767	1.04265e-101	2.36863e-99
ENSG00000205236	AC105052.1		novel protein, UPK3BL-RASA4 readthrough	59.2054	-2.08834	5.57003e-08	5.67371e-07
ENSG00000134198	TSPAN2	10100	tetraspanin 2 [Source:HGNC Symbol;Acc:HGNC:20659]	15.1005	-2.09617	2.90323e-07	2.6984e-06
ENSG00000184908	CLCNKB	1188	chloride voltage-gated channel Kb [Source:HGNC Symbol;Acc:HGNC:2027]	15.9051	-2.09895	2.42507e-08	2.61183e-07
ENSG00000169583	CLIC3	9022	chloride intracellular channel 3 [Source:HGNC Symbol;Acc:HGNC:2064]	43.5505	-2.10076	1.95437e-15	3.96908e-14
ENSG00000158445	KCNB1	3745	potassium voltage-gated channel subfamily B member 1 [Source:HGNC Symbol;Acc:HGNC:6231]	25.3101	-2.10331	1.77074e-09	2.18679e-08
ENSG00000162591	MEGF6	1953	multiple EGF like domains 6 [Source:HGNC Symbol;Acc:HGNC:3232]	6292.06	-2.10383	3.50226e-62	3.78031e-60
ENSG00000196569	LAMA2	3908	laminin subunit alpha 2 [Source:HGNC Symbol;Acc:HGNC:6482]	12381.4	-2.10694	1.53129e-193	1.19667e-190
ENSG00000103811	CTSH	1512	cathepsin H [Source:HGNC Symbol;Acc:HGNC:2535]	171.136	-2.10726	2.60112e-49	2.00377e-47
ENSG00000106538	RARRES2	5919	retinoic acid receptor responder 2 [Source:HGNC Symbol;Acc:HGNC:9868]	947.563	-2.10858	6.85179e-43	4.4034e-41
ENSG00000134245	WNT2B	7482	Wnt family member 2B [Source:HGNC Symbol;Acc:HGNC:12781]	306.726	-2.11484	1.02192e-95	1.95737e-93
ENSG00000109625	CPZ	8532	carboxypeptidase Z [Source:HGNC Symbol;Acc:HGNC:2333]	2054.98	-2.12166	1.31187e-54	1.1545e-52
ENSG00000154736	ADAMTS5	11096	ADAM metallopeptidase with thrombospondin type 1 motif 5 [Source:HGNC Symbol;Acc:HGNC:221]	326.511	-2.12521	1.26837e-43	8.26007e-42
ENSG00000082438	COBLL1	22837	cordon-bleu WH2 repeat protein like 1 [Source:HGNC Symbol;Acc:HGNC:23571]	1986.56	-2.13822	6.1684e-34	2.91092e-32
ENSG00000138772	ANXA3	306	annexin A3 [Source:HGNC Symbol;Acc:HGNC:541]	295.217	-2.14438	1.10048e-31	4.82065e-30
ENSG00000118849	RARRES1	5918	retinoic acid receptor responder 1 [Source:HGNC Symbol;Acc:HGNC:9867]	105.657	-2.14582	3.6803e-26	1.30494e-24
ENSG00000197614	MFAP5	8076	microfibril associated protein 5 [Source:HGNC Symbol;Acc:HGNC:29673]	1361.04	-2.15067	2.97758e-99	5.99722e-97
ENSG00000108821	COL1A1	1277	collagen type I alpha 1 chain [Source:HGNC Symbol;Acc:HGNC:2197]	340938	-2.15803	2.54153e-58	2.52051e-56
ENSG00000113389	NPR3	4883	natriuretic peptide receptor 3 [Source:HGNC Symbol;Acc:HGNC:7945]	130.007	-2.1583	4.17913e-24	1.37918e-22
ENSG00000153993	SEMA3D	223117	semaphorin 3D [Source:HGNC Symbol;Acc:HGNC:10726]	1073.45	-2.16846	3.1449e-18	7.83697e-17
ENSG00000106003	LFNG	3955	LFNG O-fucosylpeptide 3-beta-N-acetylglucosaminyltransferase [Source:HGNC Symbol;Acc:HGNC:6560]	143.833	-2.17255	3.64714e-16	7.81296e-15
ENSG00000184292	TACSTD2	4070	tumor associated calcium signal transducer 2 [Source:HGNC Symbol;Acc:HGNC:11530]	76.4811	-2.18225	4.43669e-28	1.68637e-26
ENSG00000025423	HSD17B6	8630	hydroxysteroid 17-beta dehydrogenase 6 [Source:HGNC Symbol;Acc:HGNC:23316]	33.1417	-2.20312	8.54185e-14	1.53667e-12
ENSG00000074527	NTN4	59277	netrin 4 [Source:HGNC Symbol;Acc:HGNC:13658]	5264.83	-2.21042	2.54176e-114	6.99412e-112
ENSG00000115738	ID2	3398	inhibitor of DNA binding 2 [Source:HGNC Symbol;Acc:HGNC:5361]	432.143	-2.21069	2.98431e-56	2.75021e-54
ENSG00000167311	ART5	116969	ADP-ribosyltransferase 5 [Source:HGNC Symbol;Acc:HGNC:24049]	13.3356	-2.21304	3.50557e-08	3.68217e-07
ENSG00000152580	IGSF10	285313	immunoglobulin superfamily member 10 [Source:HGNC Symbol;Acc:HGNC:26384]	28.6378	-2.21639	1.08574e-12	1.80683e-11
ENSG00000164099	PRSS12	8492	serine protease 12 [Source:HGNC Symbol;Acc:HGNC:9477]	3330.88	-2.23208	1.11731e-226	1.3643e-223
ENSG00000213694	S1PR3	1903	sphingosine-1-phosphate receptor 3 [Source:HGNC Symbol;Acc:HGNC:3167]	4786.63	-2.24447	8.6949e-267	2.1234e-263
ENSG00000170962	PDGFD	80310	platelet derived growth factor D [Source:HGNC Symbol;Acc:HGNC:30620]	321.22	-2.25561	2.21289e-27	8.20367e-26
ENSG00000103175	WFDC1	58189	WAP four-disulfide core domain 1 [Source:HGNC Symbol;Acc:HGNC:15466]	878.051	-2.257	7.9434e-74	1.08525e-71
ENSG00000116194	ANGPTL1	9068	angiopoietin like 1 [Source:HGNC Symbol;Acc:HGNC:489]	18.1934	-2.25809	9.88946e-10	1.2587e-08
ENSG00000138449	SLC40A1	30061	solute carrier family 40 member 1 [Source:HGNC Symbol;Acc:HGNC:10909]	34.6458	-2.2642	3.84605e-17	8.90288e-16
ENSG00000184347	SLIT3	6586	slit guidance ligand 3 [Source:HGNC Symbol;Acc:HGNC:11087]	5729.45	-2.2674	5.57174e-138	2.31606e-135
ENSG00000179388	EGR3	1960	early growth response 3 [Source:HGNC Symbol;Acc:HGNC:3240]	230.544	-2.26933	5.59191e-34	2.65813e-32
ENSG00000087494	PTHLH	5744	parathyroid hormone like hormone [Source:HGNC Symbol;Acc:HGNC:9607]	44.5823	-2.27331	4.94239e-20	1.36191e-18
ENSG00000154734	ADAMTS1	9510	ADAM metallopeptidase with thrombospondin type 1 motif 1 [Source:HGNC Symbol;Acc:HGNC:217]	5325.04	-2.28179	1.25156e-100	2.68701e-98
ENSG00000115380	EFEMP1	2202	EGF containing fibulin extracellular matrix protein 1 [Source:HGNC Symbol;Acc:HGNC:3218]	1872.15	-2.28733	4.5442e-142	2.11381e-139
ENSG00000147852	VLDLR	7436	very low density lipoprotein receptor [Source:HGNC Symbol;Acc:HGNC:12698]	329.24	-2.30144	6.169e-66	7.21699e-64
ENSG00000206538	VGLL3	389136	vestigial like family member 3 [Source:HGNC Symbol;Acc:HGNC:24327]	3135.52	-2.30709	2.80734e-46	1.96584e-44
ENSG00000163815	CLEC3B	7123	C-type lectin domain family 3 member B [Source:HGNC Symbol;Acc:HGNC:11891]	76.7677	-2.30871	3.72618e-24	1.23178e-22
ENSG00000162849	KIF26B	55083	kinesin family member 26B [Source:HGNC Symbol;Acc:HGNC:25484]	1022.47	-2.30947	1.65362e-71	2.16824e-69
ENSG00000137699	TRIM29	23650	tripartite motif containing 29 [Source:HGNC Symbol;Acc:HGNC:17274]	16.7036	-2.32339	3.53623e-09	4.20239e-08
ENSG00000107317	PTGDS	5730	prostaglandin D2 synthase [Source:HGNC Symbol;Acc:HGNC:9592]	21.7247	-2.3237	2.11992e-10	2.90644e-09
ENSG00000165685	TMEM52B	120939	transmembrane protein 52B [Source:HGNC Symbol;Acc:HGNC:26438]	19.2207	-2.32661	1.18836e-09	1.49787e-08
ENSG00000204941	PSG5	5673	pregnancy specific beta-1-glycoprotein 5 [Source:HGNC Symbol;Acc:HGNC:9522]	2663.17	-2.3267	2.57108e-141	1.16817e-138
ENSG00000205002	AARD	441376	alanine and arginine rich domain containing protein [Source:HGNC Symbol;Acc:HGNC:33842]	36.9527	-2.33371	3.87646e-16	8.27699e-15
ENSG00000150594	ADRA2A	150	adrenoceptor alpha 2A [Source:HGNC Symbol;Acc:HGNC:281]	8.66928	-2.33506	5.16915e-06	4.00594e-05
ENSG00000113083	LOX	4015	lysyl oxidase [Source:HGNC Symbol;Acc:HGNC:6664]	20979.9	-2.33634	2.0147e-113	5.39194e-111
ENSG00000183098	GPC6	10082	glypican 6 [Source:HGNC Symbol;Acc:HGNC:4454]	285.082	-2.33659	1.08334e-53	9.36514e-52
ENSG00000187634	SAMD11	148398	sterile alpha motif domain containing 11 [Source:HGNC Symbol;Acc:HGNC:28706]	35.8396	-2.34253	8.98561e-16	1.86559e-14
ENSG00000092621	PHGDH	26227	phosphoglycerate dehydrogenase [Source:HGNC Symbol;Acc:HGNC:8923]	3087.55	-2.35351	8.56624e-54	7.43816e-52
ENSG00000130751	NPAS1	4861	neuronal PAS domain protein 1 [Source:HGNC Symbol;Acc:HGNC:7894]	111.913	-2.35709	3.01841e-23	9.49608e-22
ENSG00000143367	TUFT1	7286	tuftelin 1 [Source:HGNC Symbol;Acc:HGNC:12422]	467.861	-2.3591	9.5842e-77	1.35686e-74
ENSG00000231924	PSG1	5669	pregnancy specific beta-1-glycoprotein 1 [Source:HGNC Symbol;Acc:HGNC:9514]	34.3529	-2.37032	6.11883e-17	1.39491e-15
ENSG00000133985	TTC9	23508	tetratricopeptide repeat domain 9 [Source:HGNC Symbol;Acc:HGNC:20267]	23.0263	-2.37782	4.49702e-12	7.18384e-11
ENSG00000095739	BAMBI	25805	BMP and activin membrane bound inhibitor [Source:HGNC Symbol;Acc:HGNC:30251]	55.136	-2.38338	3.56293e-23	1.11732e-21
ENSG00000131738	KRT33B	3884	keratin 33B [Source:HGNC Symbol;Acc:HGNC:6451]	8.89886	-2.38386	6.46308e-07	5.70064e-06
ENSG00000123700	KCNJ2	3759	potassium voltage-gated channel subfamily J member 2 [Source:HGNC Symbol;Acc:HGNC:6263]	171.39	-2.38433	2.1015e-24	7.03011e-23
ENSG00000196159	FAT4	79633	FAT atypical cadherin 4 [Source:HGNC Symbol;Acc:HGNC:23109]	2007.95	-2.38754	4.63026e-141	2.05594e-138
ENSG00000137193	PIM1	5292	Pim-1 proto-oncogene, serine/threonine kinase [Source:HGNC Symbol;Acc:HGNC:8986]	319.089	-2.39052	2.2542e-37	1.19674e-35
ENSG00000013619	MAMLD1	10046	mastermind like domain containing 1 [Source:HGNC Symbol;Acc:HGNC:2568]	857.044	-2.40375	2.10658e-69	2.68995e-67
ENSG00000167191	GPRC5B	51704	G protein-coupled receptor class C group 5 member B [Source:HGNC Symbol;Acc:HGNC:13308]	310.6	-2.40528	5.34035e-62	5.70133e-60
ENSG00000170558	CDH2	1000	cadherin 2 [Source:HGNC Symbol;Acc:HGNC:1759]	2296.63	-2.406	3.20208e-241	4.81223e-238
ENSG00000123243	ITIH5	80760	inter-alpha-trypsin inhibitor heavy chain 5 [Source:HGNC Symbol;Acc:HGNC:21449]	135.656	-2.41763	1.02651e-49	8.02197e-48
ENSG00000162687	KCNT2	343450	potassium sodium-activated channel subfamily T member 2 [Source:HGNC Symbol;Acc:HGNC:18866]	68.6425	-2.42045	2.11098e-22	6.38425e-21
ENSG00000110723	EXPH5	23086	exophilin 5 [Source:HGNC Symbol;Acc:HGNC:30578]	56.1049	-2.44136	1.19019e-20	3.36508e-19
ENSG00000144681	STAC	6769	SH3 and cysteine rich domain [Source:HGNC Symbol;Acc:HGNC:11353]	146.562	-2.44341	1.04616e-30	4.39546e-29
ENSG00000164920	OSR2	116039	odd-skipped related transciption factor 2 [Source:HGNC Symbol;Acc:HGNC:15830]	2589.71	-2.45813	1.59221e-100	3.34483e-98
ENSG00000111907	TPD52L1	7164	TPD52 like 1 [Source:HGNC Symbol;Acc:HGNC:12006]	131.47	-2.46334	5.75533e-52	4.74438e-50
ENSG00000166448	TMEM130	222865	transmembrane protein 130 [Source:HGNC Symbol;Acc:HGNC:25429]	752.872	-2.4681	6.90327e-84	1.11462e-81
ENSG00000099864	PALM	5064	paralemmin [Source:HGNC Symbol;Acc:HGNC:8594]	27.207	-2.46979	1.40153e-13	2.49151e-12
ENSG00000073067	CYP2W1	54905	cytochrome P450 family 2 subfamily W member 1 [Source:HGNC Symbol;Acc:HGNC:20243]	9.2742	-2.50217	2.686e-07	2.51203e-06
ENSG00000060718	COL11A1	1301	collagen type XI alpha 1 chain [Source:HGNC Symbol;Acc:HGNC:2186]	1726.26	-2.50399	1.34149e-146	6.55219e-144
ENSG00000138193	PLCE1	51196	phospholipase C epsilon 1 [Source:HGNC Symbol;Acc:HGNC:17175]	354.488	-2.51613	2.30731e-61	2.41058e-59
ENSG00000219438	TAFA5	25817	TAFA chemokine like family member 5 [Source:HGNC Symbol;Acc:HGNC:21592]	36.7159	-2.51941	1.52242e-16	3.37228e-15
ENSG00000132329	RAMP1	10267	receptor activity modifying protein 1 [Source:HGNC Symbol;Acc:HGNC:9843]	81.1121	-2.5387	3.02271e-33	1.38301e-31
ENSG00000165323	FAT3	120114	FAT atypical cadherin 3 [Source:HGNC Symbol;Acc:HGNC:23112]	20.2713	-2.54448	1.96745e-12	3.21121e-11
ENSG00000156466	GDF6	392255	growth differentiation factor 6 [Source:HGNC Symbol;Acc:HGNC:4221]	72.1296	-2.56313	3.66333e-32	1.62291e-30
ENSG00000117600	PLPPR4	9890	phospholipid phosphatase related 4 [Source:HGNC Symbol;Acc:HGNC:23496]	520.936	-2.577	6.57677e-75	9.1128e-73
ENSG00000078401	EDN1	1906	endothelin 1 [Source:HGNC Symbol;Acc:HGNC:3176]	164.914	-2.58649	4.58879e-17	1.05846e-15
ENSG00000130176	CNN1	1264	calponin 1 [Source:HGNC Symbol;Acc:HGNC:2155]	965.837	-2.59324	3.13763e-66	3.76073e-64
ENSG00000012171	SEMA3B	7869	semaphorin 3B [Source:HGNC Symbol;Acc:HGNC:10724]	1953.54	-2.59787	1.32774e-123	4.25245e-121
ENSG00000106483	SFRP4	6424	secreted frizzled related protein 4 [Source:HGNC Symbol;Acc:HGNC:10778]	8.47546	-2.60362	1.32428e-06	1.12099e-05
ENSG00000075223	SEMA3C	10512	semaphorin 3C [Source:HGNC Symbol;Acc:HGNC:10725]	5079.36	-2.60758	1.59207e-80	2.43002e-78
ENSG00000176046	NUPR1	26471	nuclear protein 1, transcriptional regulator [Source:HGNC Symbol;Acc:HGNC:29990]	1248.69	-2.61498	4.30818e-121	1.27529e-118
ENSG00000103196	CRISPLD2	83716	cysteine rich secretory protein LCCL domain containing 2 [Source:HGNC Symbol;Acc:HGNC:25248]	794.515	-2.64515	6.04574e-128	2.10921e-125
ENSG00000181072	CHRM2	1129	cholinergic receptor muscarinic 2 [Source:HGNC Symbol;Acc:HGNC:1951]	1528.24	-2.65889	8.78252e-51	7.06107e-49
ENSG00000183484	GPR132	29933	G protein-coupled receptor 132 [Source:HGNC Symbol;Acc:HGNC:17482]	11.344	-2.66232	4.89055e-09	5.73165e-08
ENSG00000120738	EGR1	1958	early growth response 1 [Source:HGNC Symbol;Acc:HGNC:3238]	5126.8	-2.67592	2.76689e-12	4.4749e-11
ENSG00000139174	PRICKLE1	144165	prickle planar cell polarity protein 1 [Source:HGNC Symbol;Acc:HGNC:17019]	528.036	-2.68612	5.61652e-132	1.99509e-129
ENSG00000079101	CLUL1	27098	clusterin like 1 [Source:HGNC Symbol;Acc:HGNC:2096]	30.1426	-2.69452	1.64152e-17	3.87791e-16
ENSG00000127083	OMD	4958	osteomodulin [Source:HGNC Symbol;Acc:HGNC:8134]	19.4646	-2.70723	1.48097e-09	1.84998e-08
ENSG00000248405	PRR5-ARHGAP8	553158	PRR5-ARHGAP8 readthrough [Source:HGNC Symbol;Acc:HGNC:34512]	12.0929	-2.72249	5.19855e-09	6.06352e-08
ENSG00000111341	MGP	4256	matrix Gla protein [Source:HGNC Symbol;Acc:HGNC:7060]	25.8729	-2.73736	1.12072e-16	2.51962e-15
ENSG00000154556	SORBS2	8470	sorbin and SH3 domain containing 2 [Source:HGNC Symbol;Acc:HGNC:24098]	12.4324	-2.74405	2.05628e-09	2.52505e-08
ENSG00000185633	NDUFA4L2	56901	NDUFA4 mitochondrial complex associated like 2 [Source:HGNC Symbol;Acc:HGNC:29836]	49.2471	-2.75341	1.37635e-24	4.65221e-23
ENSG00000121039	RDH10	157506	retinol dehydrogenase 10 [Source:HGNC Symbol;Acc:HGNC:19975]	1770.74	-2.75962	1.74644e-280	5.68671e-277
ENSG00000172548	NIPAL4	348938	NIPA like domain containing 4 [Source:HGNC Symbol;Acc:HGNC:28018]	15.9096	-2.76749	2.41005e-09	2.92455e-08
ENSG00000105855	ITGB8	3696	integrin subunit beta 8 [Source:HGNC Symbol;Acc:HGNC:6163]	128.524	-2.81738	2.57736e-45	1.76681e-43
ENSG00000137573	SULF1	23213	sulfatase 1 [Source:HGNC Symbol;Acc:HGNC:20391]	24976.5	-2.82026	2.10277e-44	1.23806e-42
ENSG00000145287	PLAC8	51316	placenta associated 8 [Source:HGNC Symbol;Acc:HGNC:19254]	17.6094	-2.83122	1.30493e-13	2.32612e-12
ENSG00000145824	CXCL14	9547	C-X-C motif chemokine ligand 14 [Source:HGNC Symbol;Acc:HGNC:10640]	26.3633	-2.86246	3.9783e-20	1.10404e-18
ENSG00000137558	PI15	51050	peptidase inhibitor 15 [Source:HGNC Symbol;Acc:HGNC:8946]	23.8275	-2.86265	5.68605e-13	9.68513e-12
ENSG00000107738	VSIR	64115	V-set immunoregulatory receptor [Source:HGNC Symbol;Acc:HGNC:30085]	4776.44	-2.87018	3.37849e-100	7.02186e-98
ENSG00000130487	KLHDC7B	113730	kelch domain containing 7B [Source:HGNC Symbol;Acc:HGNC:25145]	11.9642	-2.87044	1.87873e-07	1.79749e-06
ENSG00000143028	SYPL2	284612	synaptophysin like 2 [Source:HGNC Symbol;Acc:HGNC:27638]	2486.81	-2.88734	7.955e-126	2.72661e-123
ENSG00000162692	VCAM1	7412	vascular cell adhesion molecule 1 [Source:HGNC Symbol;Acc:HGNC:12663]	12.1409	-2.9045	1.09997e-09	1.39365e-08
ENSG00000124212	PTGIS	5740	prostaglandin I2 synthase [Source:HGNC Symbol;Acc:HGNC:9603]	726.554	-2.91845	1.42696e-123	4.49655e-121
ENSG00000021645	NRXN3	9369	neurexin 3 [Source:HGNC Symbol;Acc:HGNC:8010]	21.1846	-2.92706	1.51424e-13	2.68454e-12
ENSG00000172061	LRRC15	131578	leucine rich repeat containing 15 [Source:HGNC Symbol;Acc:HGNC:20818]	1735.34	-2.94319	6.81616e-101	1.49626e-98
ENSG00000188783	PRELP	5549	proline and arginine rich end leucine rich repeat protein [Source:HGNC Symbol;Acc:HGNC:9357]	3305.47	-2.99125	1.94872e-84	3.17268e-82
ENSG00000106809	OGN	4969	osteoglycin [Source:HGNC Symbol;Acc:HGNC:8126]	13.6502	-3.01516	6.71601e-09	7.71374e-08
ENSG00000174059	CD34	947	CD34 molecule [Source:HGNC Symbol;Acc:HGNC:1662]	589.251	-3.02103	1.61935e-171	9.88663e-169
ENSG00000169184	MN1	4330	MN1 proto-oncogene, transcriptional regulator [Source:HGNC Symbol;Acc:HGNC:7180]	178.874	-3.03084	5.47315e-53	4.609e-51
ENSG00000133110	POSTN	10631	periostin [Source:HGNC Symbol;Acc:HGNC:16953]	363.655	-3.03576	2.52526e-47	1.82051e-45
ENSG00000137672	TRPC6	7225	transient receptor potential cation channel subfamily C member 6 [Source:HGNC Symbol;Acc:HGNC:12338]	94.7275	-3.06991	3.83129e-43	2.47036e-41
ENSG00000136040	PLXNC1	10154	plexin C1 [Source:HGNC Symbol;Acc:HGNC:9106]	242.892	-3.07434	4.74705e-65	5.48776e-63
ENSG00000143341	HMCN1	83872	hemicentin 1 [Source:HGNC Symbol;Acc:HGNC:19194]	1974.22	-3.07713	0	0
ENSG00000111452	ADGRD1	283383	adhesion G protein-coupled receptor D1 [Source:HGNC Symbol;Acc:HGNC:19893]	1028.87	-3.08008	1.15085e-205	1.02201e-202
ENSG00000132470	ITGB4	3691	integrin subunit beta 4 [Source:HGNC Symbol;Acc:HGNC:6158]	333.988	-3.08312	1.64357e-110	4.11671e-108
ENSG00000205221	VIT	5212	vitrin [Source:HGNC Symbol;Acc:HGNC:12697]	95.0719	-3.09348	6.44631e-56	5.88512e-54
ENSG00000135480	KRT7	3855	keratin 7 [Source:HGNC Symbol;Acc:HGNC:6445]	126.351	-3.13492	1.09433e-46	7.77454e-45
ENSG00000070669	ASNS	440	asparagine synthetase (glutamine-hydrolyzing) [Source:HGNC Symbol;Acc:HGNC:753]	1261.24	-3.1401	4.76815e-136	1.82658e-133
ENSG00000170153	RNF150	57484	ring finger protein 150 [Source:HGNC Symbol;Acc:HGNC:23138]	2676.98	-3.14803	2.08477e-266	4.52558e-263
ENSG00000106484	MEST	4232	mesoderm specific transcript [Source:HGNC Symbol;Acc:HGNC:7028]	145.129	-3.18639	3.2399e-66	3.85963e-64
ENSG00000091129	NRCAM	4897	neuronal cell adhesion molecule [Source:HGNC Symbol;Acc:HGNC:7994]	66.8294	-3.21684	5.06646e-30	2.07512e-28
ENSG00000170345	FOS	2353	Fos proto-oncogene, AP-1 transcription factor subunit [Source:HGNC Symbol;Acc:HGNC:3796]	309.337	-3.21725	4.81518e-16	1.01922e-14
ENSG00000121764	HCRTR1	3061	hypocretin receptor 1 [Source:HGNC Symbol;Acc:HGNC:4848]	13.1887	-3.23006	1.25038e-09	1.57502e-08
ENSG00000118523	CCN2	1490	cellular communication network factor 2 [Source:HGNC Symbol;Acc:HGNC:2500]	17855.5	-3.2357	1.87798e-86	3.1359e-84
ENSG00000071282	LMCD1	29995	LIM and cysteine rich domains 1 [Source:HGNC Symbol;Acc:HGNC:6633]	792.297	-3.24271	1.12057e-110	2.88061e-108
ENSG00000085741	WNT11	7481	Wnt family member 11 [Source:HGNC Symbol;Acc:HGNC:12776]	75.2557	-3.24452	6.71479e-38	3.64408e-36
ENSG00000143869	GDF7	151449	growth differentiation factor 7 [Source:HGNC Symbol;Acc:HGNC:4222]	114.08	-3.26556	7.49626e-64	8.41692e-62
ENSG00000172575	RASGRP1	10125	RAS guanyl releasing protein 1 [Source:HGNC Symbol;Acc:HGNC:9878]	34.5592	-3.27776	4.71119e-20	1.30188e-18
ENSG00000144476	ACKR3	57007	atypical chemokine receptor 3 [Source:HGNC Symbol;Acc:HGNC:23692]	51.4236	-3.28073	5.19214e-29	2.04927e-27
ENSG00000120337	TNFSF18	8995	TNF superfamily member 18 [Source:HGNC Symbol;Acc:HGNC:11932]	80.4478	-3.30691	5.42047e-25	1.85464e-23
ENSG00000103257	SLC7A5	8140	solute carrier family 7 member 5 [Source:HGNC Symbol;Acc:HGNC:11063]	5379.49	-3.32313	1.09447e-101	2.45778e-99
ENSG00000170214	ADRA1B	147	adrenoceptor alpha 1B [Source:HGNC Symbol;Acc:HGNC:278]	27.6071	-3.39141	1.21915e-17	2.89412e-16
ENSG00000091972	CD200	4345	CD200 molecule [Source:HGNC Symbol;Acc:HGNC:7203]	28.5675	-3.39427	5.48577e-19	1.41579e-17
ENSG00000139269	INHBE	83729	inhibin subunit beta E [Source:HGNC Symbol;Acc:HGNC:24029]	41.818	-3.51445	6.96475e-20	1.90042e-18
ENSG00000162267	ITIH3	3699	inter-alpha-trypsin inhibitor heavy chain 3 [Source:HGNC Symbol;Acc:HGNC:6168]	23.3198	-3.5341	1.25643e-12	2.07849e-11
ENSG00000145244	CORIN	10699	corin, serine peptidase [Source:HGNC Symbol;Acc:HGNC:19012]	236.402	-3.61157	4.7786e-120	1.39343e-117
ENSG00000135069	PSAT1	29968	phosphoserine aminotransferase 1 [Source:HGNC Symbol;Acc:HGNC:19129]	2674.28	-3.61425	1.25359e-242	2.04094e-239
ENSG00000164764	SBSPON	157869	somatomedin B and thrombospondin type 1 domain containing [Source:HGNC Symbol;Acc:HGNC:30362]	52.4715	-3.61581	8.06468e-31	3.41038e-29
ENSG00000165092	ALDH1A1	216	aldehyde dehydrogenase 1 family member A1 [Source:HGNC Symbol;Acc:HGNC:402]	8692.94	-3.6564	4.17246e-226	4.79514e-223
ENSG00000106823	ECM2	1842	extracellular matrix protein 2 [Source:HGNC Symbol;Acc:HGNC:3154]	47.8144	-3.66728	8.22337e-29	3.2004e-27
ENSG00000141448	GATA6	2627	GATA binding protein 6 [Source:HGNC Symbol;Acc:HGNC:4174]	64.4955	-3.72953	8.68156e-42	5.4189e-40
ENSG00000146674	IGFBP3	3486	insulin like growth factor binding protein 3 [Source:HGNC Symbol;Acc:HGNC:5472]	8540.31	-3.80841	0	0
ENSG00000064205	CCN5	8839	cellular communication network factor 5 [Source:HGNC Symbol;Acc:HGNC:12770]	19.2088	-3.89384	2.67103e-12	4.32702e-11
ENSG00000162630	B3GALT2	8707	beta-1,3-galactosyltransferase 2 [Source:HGNC Symbol;Acc:HGNC:917]	93.5988	-3.90869	1.85972e-42	1.1835e-40
ENSG00000168477	TNXB	7148	tenascin XB [Source:HGNC Symbol;Acc:HGNC:11976]	689.429	-3.93088	3.40561e-189	2.55906e-186
ENSG00000173391	OLR1	4973	oxidized low density lipoprotein receptor 1 [Source:HGNC Symbol;Acc:HGNC:8133]	108.046	-3.94716	2.9878e-51	2.45263e-49
ENSG00000164684	ZNF704	619279	zinc finger protein 704 [Source:HGNC Symbol;Acc:HGNC:32291]	33.2329	-3.97834	3.66295e-24	1.21293e-22
ENSG00000143473	KCNH1	3756	potassium voltage-gated channel subfamily H member 1 [Source:HGNC Symbol;Acc:HGNC:6250]	103.812	-3.99018	1.98389e-57	1.92832e-55
ENSG00000134343	ANO3	63982	anoctamin 3 [Source:HGNC Symbol;Acc:HGNC:14004]	406.363	-4.00861	1.06932e-77	1.5475e-75
ENSG00000128510	CPA4	51200	carboxypeptidase A4 [Source:HGNC Symbol;Acc:HGNC:15740]	135.998	-4.01872	4.93467e-82	7.77489e-80
ENSG00000170477	KRT4	3851	keratin 4 [Source:HGNC Symbol;Acc:HGNC:6441]	18.1348	-4.0816	4.24967e-14	7.82524e-13
ENSG00000151892	GFRA1	2674	GDNF family receptor alpha 1 [Source:HGNC Symbol;Acc:HGNC:4243]	294.832	-4.1307	3.94894e-121	1.18693e-118
ENSG00000115468	EFHD1	80303	EF-hand domain family member D1 [Source:HGNC Symbol;Acc:HGNC:29556]	312.306	-4.20651	8.54289e-138	3.47713e-135
ENSG00000171385	KCND3	3752	potassium voltage-gated channel subfamily D member 3 [Source:HGNC Symbol;Acc:HGNC:6239]	252.49	-4.26045	3.59902e-117	1.00449e-114
ENSG00000139304	PTPRQ	374462	protein tyrosine phosphatase receptor type Q [Source:HGNC Symbol;Acc:HGNC:9679]	209.236	-4.26952	3.66864e-90	6.51584e-88
ENSG00000158258	CLSTN2	64084	calsyntenin 2 [Source:HGNC Symbol;Acc:HGNC:17448]	590.822	-4.65121	5.83249e-239	8.13923e-236
ENSG00000128165	ADM2	79924	adrenomedullin 2 [Source:HGNC Symbol;Acc:HGNC:28898]	502.384	-4.68834	1.77413e-140	7.7025e-138
ENSG00000049540	ELN	2006	elastin [Source:HGNC Symbol;Acc:HGNC:3327]	497.535	-4.8654	7.10904e-124	2.31482e-121
ENSG00000122877	EGR2	1959	early growth response 2 [Source:HGNC Symbol;Acc:HGNC:3239]	927.944	-4.92582	1.2569e-135	4.63321e-133
ENSG00000162496	DHRS3	9249	dehydrogenase/reductase 3 [Source:HGNC Symbol;Acc:HGNC:17693]	710.227	-5.31454	2.30147e-171	1.36254e-168
ENSG00000142910	TINAGL1	64129	tubulointerstitial nephritis antigen like 1 [Source:HGNC Symbol;Acc:HGNC:19168]	1417.99	-5.43803	2.98918e-232	3.8933e-229
ENSG00000105989	WNT2	7472	Wnt family member 2 [Source:HGNC Symbol;Acc:HGNC:12780]	469.148	-7.05027	2.16465e-117	6.1291e-115
