# Supplementary material for: RNA sequencing analysis of FGF2-responsive transcriptome in skin fibroblasts
Source: PeerJ. 2021 Jan 15;9:e10671. doi: 10.7717/peerj.10671 (PMC7812929; doi:10.7717/peerj.10671)
Supplement: Supplemental Information 4 [file peerj-09-10671-s004.xlsx]

## Sheet: Table S2
Additional file 4. List of differentially expressed LncRNAs
ensembl_gene_id	external_gene_name	entrezgene_id	description	baseMean	log2FoldChange	pvalue	padj
ENSG00000253522	MIR3142HG		MIR3142 host gene [Source:HGNC Symbol;Acc:HGNC:51944]	35.3969	3.30239	1.5188e-11	2.30558e-10
ENSG00000229771	AL035665.1		novel transcript	18.6634	3.01507	2.36452e-08	2.54942e-07
ENSG00000285413	AP001056.2		novel transcript	49.5699	2.81475	2.07218e-20	5.82505e-19
ENSG00000176349	AC104129.1		novel transcript, antisense to MAD1L1	119.349	2.74872	1.84217e-34	8.88651e-33
ENSG00000242147	LINC02657		long intergenic non-protein coding RNA 2657 [Source:HGNC Symbol;Acc:HGNC:54143]	47.7405	2.66753	2.17056e-14	4.05026e-13
ENSG00000233384	AC096537.1		novel transcript	15.8151	2.51141	5.27751e-07	4.72966e-06
ENSG00000236345	SCAT8		S-phase cancer associated transcript 8 [Source:HGNC Symbol;Acc:HGNC:40967]	13.3742	2.51039	5.48795e-06	4.23452e-05
ENSG00000250072	SH3TC2-DT		SH3TC2 divergent transcript [Source:HGNC Symbol;Acc:HGNC:52905]	14.6697	2.37787	5.90785e-07	5.2298e-06
ENSG00000285108	AC103718.1		novel transcript	8.70015	2.26092	2.37172e-05	0.000162641
ENSG00000285006	AC005280.3		novel transcript	5.21718	2.19475	4.65239e-06	3.64012e-05
ENSG00000233452	STXBP5-AS1		STXBP5 antisense RNA 1 [Source:HGNC Symbol;Acc:HGNC:44183]	56.1057	2.18327	1.01944e-14	1.96417e-13
ENSG00000267577	AC010327.4		novel transcript, antisense to C19orf51 and SYT5	12.81	2.03936	1.65146e-06	1.37765e-05
ENSG00000249684	AC106795.2		novel transcript, antisense to PROP1	19.1328	2.00284	1.95645e-07	1.86911e-06
ENSG00000225649	AC064875.1		novel transcript	6.75473	1.97822	0.000225562	0.00126814
ENSG00000257219	LNCOG		lncRNA osteogenesis associated [Source:HGNC Symbol;Acc:HGNC:53336]	84.8541	1.94573	2.41029e-16	5.2497e-15
ENSG00000272502	AC104958.2		novel transcript	20.1505	1.92034	1.33786e-07	1.30494e-06
ENSG00000254887	AC010247.1		novel transcript, antisense to POU2F2	30.0076	1.90209	4.19227e-10	5.57932e-09
ENSG00000231298	MANCR		mitotically associated long non coding RNA [Source:HGNC Symbol;Acc:HGNC:44678]	26.6469	1.87744	5.32236e-09	6.20423e-08
ENSG00000229056	HECW2-AS1		HECW2 antisense RNA 1 [Source:HGNC Symbol;Acc:HGNC:54062]	5.21953	1.68608	0.00103613	0.0050071
ENSG00000234883	MIR155HG		MIR155 host gene [Source:HGNC Symbol;Acc:HGNC:35460]	13.4005	1.65716	7.15082e-05	0.000447918
ENSG00000176753	C15orf56	644809	chromosome 15 open reading frame 56 [Source:HGNC Symbol;Acc:HGNC:33868]	4.87014	1.6565	0.00151669	0.00702837
ENSG00000227482	AL157702.2		novel transcript	15.4362	1.61758	1.78718e-05	0.000125192
ENSG00000256268	LINC02454		long intergenic non-protein coding RNA 2454 [Source:HGNC Symbol;Acc:HGNC:53387]	29.6329	1.58972	3.12319e-07	2.89871e-06
ENSG00000284882	AL359762.1		novel transcript	10.1068	1.57714	0.000176316	0.00101404
ENSG00000248690	HAS2-AS1		HAS2 antisense RNA 1 [Source:HGNC Symbol;Acc:HGNC:34340]	7.87978	1.52914	0.000521489	0.00271327
ENSG00000253161	LINC01605		long intergenic non-protein coding RNA 1605 [Source:HGNC Symbol;Acc:HGNC:51654]	83.7471	1.52912	5.8098e-12	9.14633e-11
ENSG00000225334	AL391811.1		novel transcript	3.31178	1.52376	0.00189927	0.00859535
ENSG00000282164	PEG13		paternally expressed 13 [Source:HGNC Symbol;Acc:HGNC:19969]	34.8516	1.48376	1.46709e-06	1.23439e-05
ENSG00000261373	VPS9D1-AS1		VPS9D1 antisense RNA 1 [Source:HGNC Symbol;Acc:HGNC:48915]	24.9637	1.46749	1.00955e-05	7.39543e-05
ENSG00000272449	AL139246.5		novel transcript	5.1152	1.44658	0.00280087	0.0121224
ENSG00000229656	ITGB1-DT		ITGB1 divergent transcript [Source:HGNC Symbol;Acc:HGNC:53718]	6.39152	1.43951	0.00132526	0.00622993
ENSG00000260398	AC068700.1		novel transcript, overlapping to PKIA	7.06409	1.42395	0.00124745	0.00590249
ENSG00000284930	AC005280.2		novel transcript	4.3001	1.41595	0.000241042	0.00134858
ENSG00000237017	AC245052.4		novel transcript	6.21817	1.41514	0.00151145	0.00701071
ENSG00000232487	RASA3-IT1		RASA3 intronic transcript 1 [Source:HGNC Symbol;Acc:HGNC:39938]	9.76729	1.40226	0.000775008	0.00387426
ENSG00000261253	AC137932.2	100287036	uncharacterized LOC100287036 [Source:NCBI gene;Acc:100287036]	8.1438	1.40156	0.00110944	0.00531643
ENSG00000250041	AC069360.1		novel transcript	13.6204	1.35012	0.00102667	0.00496853
ENSG00000274605	AL355338.1		novel transcript	53.9097	1.27272	4.92955e-07	4.44228e-06
ENSG00000249898	MCPH1-AS1		MCPH1 antisense RNA 1 [Source:HGNC Symbol;Acc:HGNC:51655]	5.42278	1.25592	0.00430131	0.0176358
ENSG00000246898	LINC00920		long intergenic non-protein coding RNA 920 [Source:HGNC Symbol;Acc:HGNC:48611]	2.75554	1.24362	0.00536862	0.0213401
ENSG00000184441	AP001062.1		novel transcript, antisense to C21orf2	204.151	1.23644	1.69756e-14	3.18589e-13
ENSG00000267279	AC090409.1		novel transcript	32.0272	1.22873	0.000105987	0.0006387
ENSG00000254614	AP003068.2		novel transcript, antisense to CAPN1	97.4702	1.2214	7.37978e-07	6.43081e-06
ENSG00000272599	AC016394.2		novel transcript to NUDT13	6.41755	1.21961	0.00467067	0.0189569
ENSG00000260401	AP002761.4		novel transcript, overlapping to P2RY2	3.07642	1.21734	0.0129229	0.0450849
ENSG00000269825	AC022150.4		novel transcript, sense intronic to ZNF83	51.6563	1.21502	3.66295e-05	0.000242916
ENSG00000267757	EML2-AS1		EML2 antisense RNA 1 [Source:HGNC Symbol;Acc:HGNC:48331]	32.6066	1.18322	2.31973e-05	0.000159351
ENSG00000272853	AC069544.1		novel transcript	6.97968	1.18062	0.0039991	0.016532
ENSG00000259091	LINC00517		long intergenic non-protein coding RNA 517 [Source:HGNC Symbol;Acc:HGNC:19831]	109.607	1.17869	1.30009e-07	1.27126e-06
ENSG00000260641	AC114811.2		novel transcript, antisense TSPAN5	150.283	1.17825	8.9803e-08	8.93776e-07
ENSG00000229563	LINC01204		long intergenic non-protein coding RNA 1204 [Source:HGNC Symbol;Acc:HGNC:49635]	12.4125	1.17269	0.00337642	0.014232
ENSG00000223784	LINP1		lncRNA in non-homologous end joining pathway 1 [Source:HGNC Symbol;Acc:HGNC:53170]	6.91855	1.16555	0.00667646	0.0256566
ENSG00000236200	KDM4A-AS1		KDM4A antisense RNA 1 [Source:HGNC Symbol;Acc:HGNC:40528]	4.84991	1.16539	0.00885916	0.0326322
ENSG00000232124	AP001057.1		novel transcript	3.99036	1.16516	0.0117046	0.0413889
ENSG00000246985	SOCS2-AS1		SOCS2 antisense RNA 1 [Source:HGNC Symbol;Acc:HGNC:27054]	108.066	1.15265	2.54132e-11	3.78428e-10
ENSG00000242396	AC096536.2		novel transcript	4.92192	1.15063	0.0130943	0.0455932
ENSG00000280721	LINC01943		long intergenic non-protein coding RNA 1943 [Source:HGNC Symbol;Acc:HGNC:52767]	16.9242	1.14181	0.000867386	0.00428907
ENSG00000260907	AC015818.2		novel transcript	3.76407	1.13244	0.000695734	0.00351956
ENSG00000275799	AP001059.2		novel transcript	1.71142	1.12019	0.00413177	0.0170085
ENSG00000214900	LINC01588		long intergenic non-protein coding RNA 1588 [Source:HGNC Symbol;Acc:HGNC:27503]	20.1009	1.10702	0.000616364	0.00315398
ENSG00000214353	VAC14-AS1		VAC14 antisense RNA 1 [Source:HGNC Symbol;Acc:HGNC:48605]	7.8837	1.10601	0.0135412	0.0468045
ENSG00000263745	AP005230.1		novel transcript	2.03567	1.10294	0.00341093	0.0143465
ENSG00000268388	FENDRR		FOXF1 adjacent non-coding developmental regulatory RNA [Source:HGNC Symbol;Acc:HGNC:43894]	972.591	1.09401	4.81462e-47	3.45821e-45
ENSG00000231290	APCDD1L-DT	149773	APCDD1L divergent transcript [Source:HGNC Symbol;Acc:HGNC:27152]	15.958	1.07261	0.00288848	0.0124382
ENSG00000230747	AC021188.1		novel transcript	4.13292	1.07042	0.00660119	0.0253923
ENSG00000260868	LINC01960		long intergenic non-protein coding RNA 1960 [Source:HGNC Symbol;Acc:HGNC:52785]	4.68019	1.06632	0.0145365	0.0496849
ENSG00000232977	LINC00327		long intergenic non-protein coding RNA 327 [Source:HGNC Symbol;Acc:HGNC:42009]	171.014	1.06527	1.97427e-11	2.96702e-10
ENSG00000277534	AC007996.1		novel transcript, sense intronic to KCTD1	21.5288	1.0652	0.00120383	0.0057141
ENSG00000249639	AC022092.1		novel transcript, antisense to TIFAB	1.97999	1.04168	0.00475916	0.0192584
ENSG00000226800	CACTIN-AS1		CACTIN antisense RNA 1 [Source:HGNC Symbol;Acc:HGNC:31391]	12.3454	1.04026	0.0063328	0.0245046
ENSG00000238045	AC009133.1		novel transcript, antisense to C16orf53 and MVP	14.6096	1.0388	0.00592361	0.023183
ENSG00000241280	AC106712.1		novel transcript	2.00222	1.03799	0.00404478	0.0166962
ENSG00000204792	LINC01291		long intergenic non-protein coding RNA 1291 [Source:HGNC Symbol;Acc:HGNC:50358]	16.4446	1.03792	0.00166908	0.00765647
ENSG00000233817	AL162727.1		novel transcript	11.531	1.03645	0.0101746	0.0368251
ENSG00000253746	AC091182.2		novel transcript	12.1742	1.03407	0.0124183	0.0435655
ENSG00000278291	AL161772.1		novel transcript, antisense to IL17D	41.4426	1.02869	3.67598e-05	0.000243697
ENSG00000277511	AC116407.2		novel transcript	8.88807	1.02332	0.0133405	0.0462361
ENSG00000269959	SPACA6P-AS		SPACA6P antisense RNA [Source:HGNC Symbol;Acc:HGNC:49383]	2.864	1.0214	0.00213131	0.00951974
ENSG00000273038	AL365203.2		novel transcript	190.396	1.01218	4.35736e-12	6.97785e-11
ENSG00000246731	AC100786.1		novel transcript, antisense to RPL38	5.3783	1.00269	0.0127699	0.0446147
ENSG00000231312	MAP4K3-DT		MAP4K3 divergent transcript [Source:HGNC Symbol;Acc:HGNC:54056]	90.219	-1.00114	4.11439e-06	3.24648e-05
ENSG00000250240	AC008840.1		novel transcript	9.87923	-1.00755	0.0116096	0.0411196
ENSG00000267199	AP001029.2		novel transcript, antisense SPIRE1	11.503	-1.01086	0.00609227	0.0237054
ENSG00000273014	AC018645.2		novel transcript	8.39719	-1.01513	0.0107007	0.0384513
ENSG00000237892	KLF7-IT1		KLF7 intronic transcript 1 [Source:HGNC Symbol;Acc:HGNC:41355]	2.79185	-1.01705	0.0132617	0.0460531
ENSG00000254860	TMEM9B-AS1		TMEM9B antisense RNA 1 [Source:HGNC Symbol;Acc:HGNC:19230]	37.8685	-1.02103	6.8594e-05	0.000431601
ENSG00000270074	AC087203.3		novel transcript	58.5057	-1.02192	1.0407e-05	7.60647e-05
ENSG00000256973	AC053513.2		novel transcript	11.8047	-1.02571	0.00502761	0.0201599
ENSG00000146666	LINC00525		long intergenic non-protein coding RNA 525 [Source:HGNC Symbol;Acc:HGNC:40290]	2.89622	-1.02993	0.0113749	0.040435
ENSG00000246090	AP002026.1		novel transcript, antisense to ADH4, ADH6 & ADH1A	98.0785	-1.03052	3.543e-08	3.71557e-07
ENSG00000230424	EMC1-AS1		EMC1 antisense RNA 1 [Source:HGNC Symbol;Acc:HGNC:54050]	6.17649	-1.03674	0.0112405	0.0400303
ENSG00000272622	AC010735.2		novel transcript	6.75551	-1.03857	0.0124349	0.0436083
ENSG00000277200	AC005696.4		novel transcript	12.7941	-1.05046	0.00311715	0.0133056
ENSG00000259644	AC022613.3		novel transcript	3.23102	-1.05661	0.0114018	0.0405087
ENSG00000285933	AP003498.3		novel transcript	1.63779	-1.05753	0.00674888	0.0259043
ENSG00000279342	AP000866.6		novel transcript, sense intronic to MSANTD2	15.5591	-1.05767	0.00231131	0.0102117
ENSG00000180422	LINC00304		long intergenic non-protein coding RNA 304 [Source:HGNC Symbol;Acc:HGNC:26713]	10.0036	-1.06455	0.00971786	0.0354014
ENSG00000273230	AC102953.2		novel transcript	104.536	-1.06632	1.25772e-09	1.58326e-08
ENSG00000229728	AL136531.1		novel transcript	2.12045	-1.0691	0.0124825	0.0437278
ENSG00000269893	SNHG8		small nucleolar RNA host gene 8 [Source:HGNC Symbol;Acc:HGNC:33098]	373.827	-1.07927	4.95603e-19	1.28246e-17
ENSG00000246777	AC044802.1		novel transcript	13.5705	-1.08653	0.00188029	0.00851733
ENSG00000177410	ZFAS1	441951	ZNFX1 antisense RNA 1 [Source:HGNC Symbol;Acc:HGNC:33101]	700.609	-1.08778	3.52563e-15	6.99293e-14
ENSG00000224032	EPB41L4A-AS1		EPB41L4A antisense RNA 1 [Source:HGNC Symbol;Acc:HGNC:30749]	282.946	-1.09535	1.84355e-17	4.33422e-16
ENSG00000226194	LINC02519		long intergenic non-protein coding RNA 2519 [Source:HGNC Symbol;Acc:HGNC:53510]	4.76782	-1.09663	0.01465	0.049996
ENSG00000282943	AC004784.1		novel transcript, antisense to PSG11, PSG2 and PSG5	1.63878	-1.09786	0.00700118	0.0266892
ENSG00000237476	LINC01637		long intergenic non-protein coding RNA 1637 [Source:HGNC Symbol;Acc:HGNC:52424]	8.48089	-1.10162	0.00427212	0.0175272
ENSG00000248079	DPH6-DT		DPH6 divergent transcript [Source:HGNC Symbol;Acc:HGNC:44147]	11.6159	-1.10208	0.0074022	0.0280319
ENSG00000259744	AC009269.4		novel transcript, sense intronic to LARP6	3.74521	-1.10956	0.01191	0.0420162
ENSG00000276724	AC123768.4		novel transcript	17.4821	-1.11234	0.0023776	0.0104549
ENSG00000269439	AC010618.4		novel transcript	32.0331	-1.11373	0.000283685	0.00156167
ENSG00000267390	AC036176.1		novel transcript, antisense to KDSR	11.5213	-1.1258	0.00440387	0.018011
ENSG00000258169	LINC00485		long intergenic non-protein coding RNA 485 [Source:HGNC Symbol;Acc:HGNC:27476]	6.60494	-1.13437	0.00482578	0.0194756
ENSG00000250303	AP002884.1		novel transcript	80.1201	-1.13738	6.56365e-09	7.55206e-08
ENSG00000272512	AL645608.7		novel transcript	8.82755	-1.13865	0.00471965	0.0191223
ENSG00000259495	AC016705.2		novel transcript	11.9387	-1.16305	0.00155355	0.00717874
ENSG00000272789	AC010976.2		novel transcript, antisense to MYO7B	6.71581	-1.16718	0.00604616	0.0235682
ENSG00000232973	CYP1B1-AS1		CYP1B1 antisense RNA 1 [Source:HGNC Symbol;Acc:HGNC:28543]	9.29495	-1.16935	0.00211491	0.00945082
ENSG00000260269	AC105036.3		novel transcript	2.48162	-1.1695	0.0102471	0.0370325
ENSG00000285090	AC002074.1		COL1A2 antisense RNA 1	20.0815	-1.17177	0.000172965	0.000997408
ENSG00000267288	AC138150.2		novel transcript, antisense to HEXIM2	9.32986	-1.17243	0.00510901	0.0204351
ENSG00000267858	MZF1-AS1		MZF1 antisense RNA 1 [Source:HGNC Symbol;Acc:HGNC:51271]	29.5496	-1.17514	0.00012643	0.00074917
ENSG00000271133	AC004130.1		novel transcript, antisense to ITGB8	3.98448	-1.1773	0.00866687	0.0320448
ENSG00000260855	AL591848.4		novel transcript	25.3307	-1.17913	6.02263e-05	0.000384381
ENSG00000278456	AC015712.7		novel transcript, antisense to ALDH1A3	6.56906	-1.18136	0.00586784	0.022997
ENSG00000203392	AC105020.1		novel transcript, antisense to CSPG4	22.9304	-1.18453	0.000147936	0.000863269
ENSG00000226237	GAS1RR		GAS1 adjacent regulatory RNA [Source:HGNC Symbol;Acc:HGNC:52261]	27.2228	-1.21162	7.0475e-05	0.000442297
ENSG00000274253	AC138649.1		novel transcript, sense overlapping NIPA1	6.17804	-1.21539	0.00487445	0.0196395
ENSG00000259291	ZNF710-AS1		ZNF710 antisense RNA 1 [Source:HGNC Symbol;Acc:HGNC:53141]	62.7047	-1.21637	2.83364e-09	3.40054e-08
ENSG00000267530	LINC01836	107985343	long intergenic non-protein coding RNA 1836 [Source:HGNC Symbol;Acc:HGNC:52652]	13.3307	-1.21706	0.00153388	0.00709456
ENSG00000235652	AL356599.1		novel transcript, antisense to SHPRH	34.1793	-1.21735	2.03048e-05	0.000140822
ENSG00000283352	AL021368.4		novel transcript	15.2954	-1.23145	0.000713185	0.00360039
ENSG00000285294	LINC00842		long intergenic non-protein coding RNA 842 [Source:HGNC Symbol;Acc:HGNC:44989]	29.8719	-1.23233	7.3889e-06	5.56503e-05
ENSG00000273760	AC245041.1		novel transcript	4.43623	-1.25255	0.00370392	0.0154392
ENSG00000253552	HOXA-AS2		HOXA cluster antisense RNA 2 [Source:HGNC Symbol;Acc:HGNC:43745]	4.38675	-1.25789	0.00366571	0.0152963
ENSG00000261327	AC134312.5		novel transcript	39.7673	-1.26466	3.54255e-07	3.26312e-06
ENSG00000272084	AL137127.1		novel transcript	22.846	-1.27145	0.000116472	0.000696726
ENSG00000262185	AC005736.1		novel transcript	23.1889	-1.27475	3.65114e-05	0.0002423
ENSG00000267325	LINC01415		long intergenic non-protein coding RNA 1415 [Source:HGNC Symbol;Acc:HGNC:50709]	4.40632	-1.27573	0.0034867	0.0146274
ENSG00000233237	LINC00472		long intergenic non-protein coding RNA 472 [Source:HGNC Symbol;Acc:HGNC:21380]	43.8536	-1.27602	2.03548e-05	0.000141119
ENSG00000272341	AL137003.2		novel transcript	61.0989	-1.28175	5.95063e-05	0.000380673
ENSG00000241769	LINC00893		long intergenic non-protein coding RNA 893 [Source:HGNC Symbol;Acc:HGNC:44265]	34.4251	-1.28586	2.16087e-06	1.77085e-05
ENSG00000254554	AC080023.1		novel transcript	7.67181	-1.29062	0.0014512	0.00675371
ENSG00000277182	AC006449.5		novel transcript, antisense to PCGF2	12.8796	-1.30527	0.000787009	0.00392942
ENSG00000259869	AL022344.1		novel transcript	2.03705	-1.30593	0.000512051	0.00267129
ENSG00000284543	LINC01226		long intergenic non-protein coding RNA 1226 [Source:HGNC Symbol;Acc:HGNC:49678]	3.66242	-1.31064	0.00315026	0.0134147
ENSG00000223749	MIR503HG		MIR503 host gene [Source:HGNC Symbol;Acc:HGNC:28258]	153.352	-1.31112	1.32764e-16	2.9576e-15
ENSG00000257732	AC089983.1		novel transcript, antisense to TXNRD1	5.12215	-1.3187	0.00255114	0.0111303
ENSG00000263120	AC004584.3		novel transcript, sense intronic to SCPEP1	2.74026	-1.32249	0.000917511	0.00450387
ENSG00000204054	LINC00963		long intergenic non-protein coding RNA 963 [Source:HGNC Symbol;Acc:HGNC:48716]	646.697	-1.32476	2.44318e-20	6.84825e-19
ENSG00000235563	AL445183.2		novel transcript	3.02191	-1.34438	0.00291417	0.0125323
ENSG00000260604	AL590004.3		novel transcript	11.7136	-1.3483	0.000899016	0.00442531
ENSG00000214783	POLR2J4		RNA polymerase II subunit J4, pseudogene [Source:HGNC Symbol;Acc:HGNC:28195]	83.5758	-1.35947	9.44426e-11	1.3303e-09
ENSG00000238039	AC244197.2		novel transcript	5.01161	-1.36038	0.00189453	0.00857586
ENSG00000244675	AC108676.1		novel transcript, sense overlapping to ATP13A3	4.29822	-1.36153	0.00215017	0.00958866
ENSG00000258673	LINC01397		long intergenic non-protein coding RNA 1397 [Source:HGNC Symbol;Acc:HGNC:50677]	111.682	-1.38333	1.36611e-15	2.82431e-14
ENSG00000260276	AC022167.2		novel transcript, antisense to CARHSP1	23.4557	-1.3868	0.000154431	0.000898489
ENSG00000228221	LINC00578		long intergenic non-protein coding RNA 578 [Source:HGNC Symbol;Acc:HGNC:43807]	12.7664	-1.39015	0.000196701	0.00112138
ENSG00000235092	ID2-AS1		ID2 antisense RNA 1 [Source:HGNC Symbol;Acc:HGNC:51103]	8.79972	-1.40502	0.000337843	0.00183142
ENSG00000267629	AC138430.1		novel transcript, readthrough between TM6SF2 and HAPLN4	30.7233	-1.41373	1.07553e-07	1.06071e-06
ENSG00000271930	AC016877.3		novel transcript	8.81658	-1.42397	0.000728256	0.00366605
ENSG00000267365	KCNJ2-AS1	400617	KCNJ2 antisense RNA 1 [Source:HGNC Symbol;Acc:HGNC:43720]	12.2201	-1.43896	0.000140975	0.000826898
ENSG00000231437	LINC01750		long intergenic non-protein coding RNA 1750 [Source:HGNC Symbol;Acc:HGNC:52538]	3.53369	-1.4449	0.000473309	0.0024851
ENSG00000253741	LNCOC1		lncRNA associated with ovarian cancer 1 [Source:HGNC Symbol;Acc:HGNC:53947]	14.0698	-1.44697	4.40685e-05	0.000288045
ENSG00000259275	AC087477.2		novel transcript	18.1306	-1.45501	7.10973e-05	0.000445773
ENSG00000260025	CRIM1-DT		CRIM1 divergent transcript [Source:HGNC Symbol;Acc:HGNC:54057]	12.6344	-1.46099	6.13929e-05	0.000390569
ENSG00000263400	TMEM220-AS1		TMEM220 antisense RNA 1 [Source:HGNC Symbol;Acc:HGNC:44357]	23.4556	-1.47196	5.42578e-07	4.84255e-06
ENSG00000235770	LINC00607		long intergenic non-protein coding RNA 607 [Source:HGNC Symbol;Acc:HGNC:43944]	16.0398	-1.50451	2.73987e-05	0.000185478
ENSG00000255243	AC099687.1		novel transcript	3.18209	-1.52303	0.000357724	0.00193116
ENSG00000175170	FAM182B		family with sequence similarity 182 member B [Source:HGNC Symbol;Acc:HGNC:34503]	5.68288	-1.53401	0.000512052	0.00267129
ENSG00000265148	TSPOAP1-AS1		TSPOAP1, SUPT4H1 and RNF43 antisense RNA 1 [Source:HGNC Symbol;Acc:HGNC:44148]	24.1978	-1.54089	4.45397e-07	4.0398e-06
ENSG00000269929	AL158152.1		novel transcript	42.9377	-1.54221	1.21101e-05	8.76275e-05
ENSG00000240207	AC080013.1		novel transcript, antisense to RARRES1	4.50008	-1.5624	0.000558185	0.00288652
ENSG00000223764	LINC02593		long intergenic non-protein coding RNA 2593 [Source:HGNC Symbol;Acc:HGNC:53933]	30.0021	-1.61674	1.72549e-09	2.13495e-08
ENSG00000261888	AC144831.1		novel transcript	159.543	-1.65417	5.86371e-20	1.60672e-18
ENSG00000255920	CCND2-AS1		CCND2 antisense RNA 1 [Source:HGNC Symbol;Acc:HGNC:49398]	3.69275	-1.65486	2.08168e-05	0.000144117
ENSG00000285347	AL359555.4		novel transcript	2.96997	-1.67867	0.000622488	0.00318115
ENSG00000257298	AC008147.2		novel transcript, sense intronic to LIMA1	21.5901	-1.69709	2.77118e-07	2.58551e-06
ENSG00000231426	FILNC1		FOXO induced long non-coding RNA 1 [Source:HGNC Symbol;Acc:HGNC:53755]	4.34692	-1.7018	9.17308e-05	0.000561449
ENSG00000260231	KDM7A-DT	100134229	KDM7A divergent transcript [Source:HGNC Symbol;Acc:HGNC:48959]	27.542	-1.70988	1.06698e-08	1.19665e-07
ENSG00000254510	AP001107.5		novel transcript	9.35534	-1.71058	7.0062e-05	0.000440129
ENSG00000276107	AC037198.1		novel transcript, sense intronic to THBS1	531.91	-1.71191	7.59461e-16	1.58691e-14
ENSG00000229848	AC139149.1		novel transcript, antisense to ACTG1	10.0761	-1.71363	4.85232e-05	0.000314011
ENSG00000249249	AC010226.1		novel transcript	3.28275	-1.72108	0.000440695	0.00233266
ENSG00000246430	LINC00968		long intergenic non-protein coding RNA 968 [Source:HGNC Symbol;Acc:HGNC:48727]	249.361	-1.7369	1.63545e-23	5.21236e-22
ENSG00000283913	AL512662.2		novel transcript	13.6154	-1.74263	9.14125e-06	6.75719e-05
ENSG00000266010	GATA6-AS1		GATA6 antisense RNA 1 (head to head) [Source:HGNC Symbol;Acc:HGNC:48840]	4.97877	-1.8046	4.0732e-05	0.000268663
ENSG00000259370	AC103740.1		novel transcript, antisense to TLN2	37.1337	-1.83901	2.23063e-10	3.05181e-09
ENSG00000228495	LINC01013		long intergenic non-protein coding RNA 1013 [Source:HGNC Symbol;Acc:HGNC:48987]	8.67539	-1.85251	2.55479e-05	0.000174155
ENSG00000274370	AC130371.2		novel transcript	36.5152	-1.85337	9.91475e-14	1.77385e-12
ENSG00000231187	AL356056.2		novel transcript	46.6091	-1.86994	1.48002e-14	2.79914e-13
ENSG00000231789	PIK3CD-AS2		PIK3CD antisense RNA 2 [Source:HGNC Symbol;Acc:HGNC:51334]	68.3409	-1.92216	3.6808e-14	6.81628e-13
ENSG00000231424	BX284613.2		novel transcript, antisense to FMO1	10.271	-1.92772	7.52744e-06	5.65194e-05
ENSG00000099869	IGF2-AS		IGF2 antisense RNA [Source:HGNC Symbol;Acc:HGNC:14062]	19.3479	-1.9471	1.23074e-08	1.36852e-07
ENSG00000233098	CCDC144NL-AS1		CCDC144NL antisense RNA 1 [Source:HGNC Symbol;Acc:HGNC:51340]	5.29063	-1.9541	1.26205e-05	9.08496e-05
ENSG00000261105	LMO7-AS1		LMO7 antisense RNA 1 [Source:HGNC Symbol;Acc:HGNC:50277]	6.60234	-1.96332	1.06207e-05	7.75398e-05
ENSG00000241684	ADAMTS9-AS2		ADAMTS9 antisense RNA 2 [Source:HGNC Symbol;Acc:HGNC:42435]	27.0356	-1.99878	4.64707e-12	7.3933e-11
ENSG00000272482	AC254633.1		novel transcript	5.66009	-2.00131	6.62045e-05	0.000418453
ENSG00000235513	AL035681.1		novel transcript, antisense to L3MBTL2	21.6738	-2.00717	8.68468e-08	8.66119e-07
ENSG00000254602	AP000662.1		novel transcript, sense overlapping CLP1	24.8765	-2.04178	2.00996e-10	2.76151e-09
ENSG00000268894	PLCE1-AS1		PLCE1 antisense RNA 1 [Source:HGNC Symbol;Acc:HGNC:45193]	7.60507	-2.06424	4.71501e-06	3.68468e-05
ENSG00000259426	AC027237.4		novel transcript, antisense to PAQR5	95.21	-2.10585	2.40073e-27	8.88316e-26
ENSG00000258498	DIO3OS	64150	DIO3 opposite strand upstream RNA [Source:HGNC Symbol;Acc:HGNC:20348]	7.59377	-2.12929	3.03627e-06	2.44214e-05
ENSG00000259345	AC013652.1		novel transcript	51.9985	-2.16347	1.00992e-17	2.42394e-16
ENSG00000231806	PCAT7		prostate cancer associated transcript 7 [Source:HGNC Symbol;Acc:HGNC:48824]	9.41765	-2.32434	2.31879e-07	2.1864e-06
ENSG00000136275	C7orf69	80099	chromosome 7 open reading frame 69 [Source:HGNC Symbol;Acc:HGNC:21911]	11.6068	-2.4925	1.50861e-07	1.46417e-06
ENSG00000236404	VLDLR-AS1		VLDLR antisense RNA 1 [Source:HGNC Symbol;Acc:HGNC:49621]	13.2084	-2.61976	6.54728e-09	7.53767e-08
ENSG00000233901	LINC01503		long intergenic non-protein coding RNA 1503 [Source:HGNC Symbol;Acc:HGNC:51184]	27.9053	-2.8408	8.14948e-15	1.57796e-13
ENSG00000265962	GACAT2		gastric cancer associated transcript 2 [Source:HGNC Symbol;Acc:HGNC:50516]	73.4135	-3.28056	5.97302e-34	2.82554e-32
ENSG00000246273	SBF2-AS1		SBF2 antisense RNA 1 [Source:HGNC Symbol;Acc:HGNC:27438]	518.145	-3.41691	6.13077e-124	2.06512e-121
ENSG00000269289	AC011503.1		novel transcript, antisense to ZNF726	62.2217	-3.94432	4.18903e-38	2.29247e-36
ENSG00000130600	H19	283120	H19 imprinted maternally expressed transcript [Source:HGNC Symbol;Acc:HGNC:4713]	30.7892	-4.35667	2.67624e-12	4.33187e-11
ENSG00000232855	AF165147.1		novel transcript	43.1208	-4.4708	4.89867e-20	1.35177e-18
ENSG00000224259	LINC01133		long intergenic non-protein coding RNA 1133 [Source:HGNC Symbol;Acc:HGNC:49447]	89.7695	-5.03668	1.5635e-42	9.98238e-41
