# Supplementary material for: RNA sequencing analysis of FGF2-responsive transcriptome in skin fibroblasts
Source: PeerJ. 2021 Jan 15;9:e10671. doi: 10.7717/peerj.10671 (PMC7812929; doi:10.7717/peerj.10671)
Supplement: Supplemental Information 6 [file peerj-09-10671-s006.xlsx]

## Sheet: Sheet1
Additional file 6.Significant KEGG pathways
Term	Count	%	PValue	Genes	List Total	Pop Hits	Pop Total	Fold Enrichment	Bonferroni	Benjamini	FDR
hsa04512:ECM-receptor interaction	24	0.0109544	2.44959e-07	COL4A3, COL4A2, COL4A1, TNXB, TNC, COL3A1, HSPG2, ITGB4, ITGA10, ITGA2, VTN, COL5A1, HMMR, LAMA2, LAMB4, LAMB3, ITGA6, ITGB8, COL1A2, COL1A1, THBS1, THBS2, COL11A1, FN1	560	87	6879	3.38867	6.58917e-05	6.58917e-05	0.000321889
hsa04151:PI3K-Akt signaling pathway	50	0.0228217	6.46228e-05	FGF5, PGF, PDGFA, FGF14, EFNA3, LPAR3, FGF13, VTN, IL4R, CREB3L1, ANGPT1, PDGFD, MYB, ANGPT2, COL11A1, GHR, IL6R, IRS1, VEGFD, CCND1, CHRM2, COL1A2, COL1A1, NGF, CSF3, FGFR3, TNC, COL3A1, ITGB4, ITGA10, LAMB4, LAMB3, ITGB8, THBS1, PPP2R2B, THBS2, FN1, COL4A3, COL4A2, COL4A1, TNXB, ITGA2, HGF, PCK2, BRCA1, COL5A1, LAMA2, ATF4, ITGA6, IL3RA	560	345	6879	1.78028	0.0172339	0.00865439	0.0848848
hsa04390:Hippo signaling pathway	28	0.0127801	6.92954e-05	WNT5A, WNT16, GDF7, GDF6, GDF5, TGFB3, TGFB2, WNT2, LIMD1, PPP2R2B, FZD8, TCF7, FZD1, BIRC5, FZD5, WWTR1, FZD4, FZD7, WNT2B, AJUBA, AMH, CCND1, WNT7B, ID2, WNT11, AREG, WNT9A, BMP6	560	151	6879	2.27781	0.0184684	0.00619443	0.0910198
hsa04610:Complement and coagulation cascades	17	0.00775937	9.57965e-05	PLAT, C3AR1, A2M, C5AR1, C1R, SERPING1, C1S, PLAUR, THBD, F3, CD59, CFH, C2, SERPIND1, CFI, CFD, PLAU	560	69	6879	3.02648	0.0254413	0.00642192	0.125809
hsa04350:TGF-beta signaling pathway	19	0.00867224	0.000107187	NOG, SMAD9, LTBP1, GDF7, GDF6, SMAD6, GDF5, TGFB3, DCN, TGFB2, INHBB, AMH, NBL1, INHBA, ID2, INHBE, THBS1, BAMBI, BMP6	560	84	6879	2.77851	0.0284231	0.00575037	0.140758
hsa04010:MAPK signaling pathway	39	0.0178009	0.000137134	MEF2C, FGF5, IL1R1, FGFR3, PDGFA, FGF14, TGFB3, FGF13, TGFB2, FOS, MAP3K5, BDNF, RAC2, RASGRP3, RASGRP1, JUND, RASGRP2, IL1B, RAPGEF2, MAP2K6, NTF3, CACNG7, CACNG4, DDIT3, DUSP4, ATF4, DUSP2, RASGRF2, DUSP1, RPS6KA2, RRAS2, CACNA1G, CACNA1H, PLA2G4C, GADD45B, CACNA1D, DUSP8, DUSP7, NGF	560	253	6879	1.89357	0.0362195	0.00612975	0.180053
hsa05205:Proteoglycans in cancer	33	0.0150623	0.000141392	WNT5A, WNT16, ERBB3, LUM, VTN, DCN, SDC2, TGFB2, WNT2, ANK3, HPSE, CAMK2B, THBS1, FN1, FZD8, FZD1, HSPG2, ITGA2, IGF2, HGF, FZD5, FZD4, FZD7, PLAUR, WNT2B, CCND1, PLCE1, WNT7B, RRAS2, HBEGF, WNT11, WNT9A, PLAU	560	200	6879	2.02685	0.0373229	0.00541915	0.185638
hsa04974:Protein digestion and absorption	19	0.00867224	0.000200533	COL4A3, COL4A2, SLC8A1, COL4A1, COL13A1, COL3A1, ELN, SLC3A2, COL15A1, SLC7A8, COL5A1, XPNPEP2, COL17A1, PRSS3, COL1A2, COL12A1, COL1A1, COL11A1, COL10A1	560	88	6879	2.65221	0.0525194	0.00672091	0.263191
hsa04510:Focal adhesion	33	0.0150623	0.000247454	PDGFA, PGF, TNC, COL3A1, ITGB4, ITGA10, VTN, MYL9, PAK6, LAMB4, LAMB3, RAC2, ITGB8, PDGFD, THBS1, COL11A1, THBS2, SHC4, FN1, COL4A3, COL4A2, VAV3, COL4A1, TNXB, ITGA2, HGF, COL5A1, LAMA2, VEGFD, CCND1, ITGA6, COL1A2, COL1A1	560	206	6879	1.96781	0.0644057	0.00736975	0.324681
hsa04514:Cell adhesion molecules (CAMs)	25	0.0114108	0.00041797	OCLN, MPZ, CLDN4, CADM1, NRXN3, CLDN6, NLGN1, NTNG1, NLGN3, CDH2, HLA-DMA, CDH4, SDC2, HLA-F, ALCAM, NRCAM, VCAM1, ITGA6, ITGB8, CD34, PECAM1, CD22, NEGR1, SELPLG, ICOSLG	560	142	6879	2.16266	0.106365	0.0111827	0.547845
hsa05166:HTLV-I infection	37	0.016888	0.000639991	WNT5A, WNT16, IL1R1, ADCY7, PDGFA, TGFB3, CHEK1, PTTG1, HLA-DMA, TGFB2, VCAM1, WNT2, FOS, POLE2, MYB, ZFP36, EGR1, FZD8, EGR2, TNFRSF13C, FZD1, CDC20, FZD5, FZD4, FZD7, HLA-F, WNT2B, CCND1, ATF4, WNT7B, MSX1, ATF3, MAD2L1, RRAS2, BUB1B, WNT11, WNT9A	560	254	6879	1.78939	0.1582	0.0155338	0.837725
hsa04310:Wnt signaling pathway	24	0.0109544	0.000671127	WNT5A, FZD8, TCF7, WNT16, FZD1, FZD5, DAAM1, DAAM2, FZD4, FZD7, WNT2B, DKK2, WNT2, WNT7B, CCND1, DKK1, RAC2, SFRP1, PRICKLE1, SFRP4, CAMK2B, WNT11, WNT9A, BAMBI	560	138	6879	2.13634	0.165226	0.0149368	0.878316
hsa05200:Pathways in cancer	51	0.0232781	0.000812243	FGF5, ADCY7, PDGFA, PGF, FGF14, MITF, TGFB3, FOXO1, LPAR3, FGF13, CXCL12, MMP1, TGFB2, WNT2, FOS, PTGER3, DAPK2, DAPK1, VEGFD, CCND1, WNT11, WNT9A, WNT5A, WNT16, FGFR3, CXCL8, ZBTB16, LAMB4, LAMB3, RAC2, RASGRP3, RASGRP1, RASGRP2, RUNX1, FN1, FZD8, COL4A3, TCF7, COL4A2, COL4A1, FZD1, ITGA2, BIRC5, HGF, FZD5, FZD4, FZD7, WNT2B, LAMA2, WNT7B, ITGA6	560	393	6879	1.5941	0.196343	0.0166734	1.06209
hsa05217:Basal cell carcinoma	13	0.00593363	0.00106081	WNT5A, FZD8, WNT16, TCF7, FZD1, FZD5, FZD4, FZD7, WNT2B, WNT2, WNT7B, WNT11, WNT9A	560	54	6879	2.95724	0.248369	0.020187	1.38503
hsa04060:Cytokine-cytokine receptor interaction	35	0.0159752	0.00113079	CSF3, CXCL1, TNFRSF6B, TNFRSF21, IL1R1, CXCL5, GDF5, TGFB3, CXCL8, CXCL6, TNFSF18, CXCL12, CCL26, TGFB2, IL17RB, IL4R, TNFRSF19, IL1B, GHR, IL18R1, TNFRSF13C, ACKR3, IL6R, IL24, CCL11, INHBB, INHBA, AMH, CXCL14, IL20RB, RELT, INHBE, CXCL16, CX3CR1, IL3RA	560	243	6879	1.76929	0.2624	0.0200858	1.47576
hsa04020:Calcium signaling pathway	28	0.0127801	0.00117405	ORAI1, ADCY7, ADORA2A, ERBB3, TACR1, PHKA1, OXTR, ITPKA, PTK2B, PDE1C, PDE1A, PLCD4, CAMK2B, SLC8A1, PTGER3, NTSR1, ADRB2, PLCE1, CAMK4, CHRM2, ATP2A3, RYR3, CACNA1G, ADRA1B, CACNA1H, HTR2B, CACNA1D, ADRA1D	560	179	6879	1.92151	0.270944	0.0195565	1.53182
hsa05146:Amoebiasis	19	0.00867224	0.00201924	COL4A3, COL4A2, IL1R1, RAB7B, COL4A1, COL3A1, TGFB3, CXCL8, COL5A1, TGFB2, LAMA2, LAMB4, LAMB3, ARG2, COL1A2, IL1B, COL1A1, COL11A1, FN1	560	106	6879	2.20184	0.419418	0.0314777	2.62111
hsa04916:Melanogenesis	18	0.0082158	0.0026296	WNT5A, FZD8, WNT16, TCF7, ADCY7, EDN1, MITF, FZD1, FZD5, FZD4, FZD7, WNT2B, WNT2, WNT7B, CREB3L1, CAMK2B, WNT11, WNT9A	560	100	6879	2.21111	0.507517	0.0385856	3.40083
hsa05414:Dilated cardiomyopathy	16	0.00730293	0.00282177	ACTC1, ADCY7, MYL3, CACNG7, TGFB3, ITGB4, CACNG4, ITGA2, ITGA10, TPM1, TGFB2, TNNT2, ITGA6, ITGB8, SGCD, CACNA1D	560	84	6879	2.3398	0.532393	0.039217	3.64511
hsa05410:Hypertrophic cardiomyopathy (HCM)	15	0.0068465	0.00367014	ACTC1, MYL3, CACNG7, TGFB3, ITGB4, ITGA2, ITGA10, CACNG4, TPM1, TGFB2, TNNT2, ITGA6, ITGB8, SGCD, CACNA1D	560	78	6879	2.36229	0.628083	0.0482512	4.71678
hsa04022:cGMP-PKG signaling pathway	24	0.0109544	0.00419132	MEF2C, KCNMA1, KCNMB4, SLC8A1, IRS2, ADCY7, TRPC6, MRVI1, PDE3A, PRKG2, IRS1, MYL9, KCNMB2, ATF4, ADRB2, ATP2A3, KCNJ8, PDE5A, ADRA2A, ADRA1B, GUCY1A2, CREB3L1, CACNA1D, ADRA1D	560	158	6879	1.86591	0.676913	0.0523799	5.36966
hsa04110:Cell cycle	20	0.00912867	0.00506386	TGFB3, CHEK1, CDC20, ESPL1, PTTG1, CDC25C, WEE1, TGFB2, CCNB1, CDKN1C, CDC45, CCND1, MAD2L1, CCNB2, PLK1, BUB1, BUB1B, GADD45B, ORC1, CCNA2	560	124	6879	1.98128	0.744782	0.0601871	6.45345
hsa05144:Malaria	11	0.00502077	0.00524081	VCAM1, CSF3, PECAM1, TGFB3, CXCL8, IL1B, HGF, THBS1, THBS2, SDC2, TGFB2	560	49	6879	2.75762	0.756706	0.0596055	6.67184
hsa04360:Axon guidance	20	0.00912867	0.0065801	PLXNC1, ABLIM3, EFNA3, NTN4, NTNG1, CXCL12, SLIT3, NTN3, SEMA5A, PAK6, EPHB6, RAC2, RGS3, SEMA7A, SEMA3E, SRGAP3, SEMA3D, SEMA3C, SEMA3B, SEMA4A	560	127	6879	1.93448	0.830668	0.0713243	8.30955
hsa04115:p53 signaling pathway	13	0.00593363	0.00703702	STEAP3, CHEK1, PMAIP1, GTSE1, CCNB1, CCND1, CCNB2, CD82, RRM2, THBS1, GADD45B, ADGRB1, IGFBP3	560	67	6879	2.38345	0.850379	0.0731708	8.86218
hsa01230:Biosynthesis of amino acids	13	0.00593363	0.0124488	BCAT1, PKM, CBSL, PYCR1, GLUL, CTH, NAGS, ASS1, ARG2, PHGDH, PSAT1, CBS, PC	560	72	6879	2.21793	0.965602	0.121559	15.1777
hsa04270:Vascular smooth muscle contraction	18	0.0082158	0.0130493	KCNMA1, KCNMB4, ADCY7, ACTA2, ADORA2A, MRVI1, PRKCH, MYL9, KCNMB2, ACTG2, PTGIR, ADRA1B, GUCY1A2, PLA2G3, PLA2G4C, CACNA1D, RAMP1, ADRA1D	560	117	6879	1.88984	0.970794	0.122665	15.853
hsa04924:Renin secretion	12	0.0054772	0.0131137	KCNMA1, ORAI1, ADRB2, CLCA2, PDE1C, REN, PDE1A, GUCY1A2, PDE3A, PRKG2, KCNJ2, CACNA1D	560	64	6879	2.30324	0.971302	0.119107	15.925
hsa04550:Signaling pathways regulating pluripotency of stem cells	20	0.00912867	0.0179367	WNT5A, FZD8, WNT16, SMAD9, FGFR3, OTX1, FZD1, FZD5, FZD4, FZD7, WNT2B, WNT2, INHBB, INHBA, WNT7B, ID2, INHBE, WNT11, WNT9A, KLF4	560	140	6879	1.75485	0.992317	0.154552	21.167
hsa04015:Rap1 signaling pathway	27	0.0123237	0.0195299	FGF5, FGFR3, ADCY7, RAP1GAP, ADORA2A, PDGFA, PGF, FGF14, EFNA3, LPAR3, FGF13, RAC2, RASGRP3, RASGRP2, ANGPT1, RAPGEF4, PDGFD, RAPGEF2, THBS1, ANGPT2, MAP2K6, HGF, DOCK4, LAT, VEGFD, PLCE1, NGF	560	210	6879	1.57936	0.995036	0.162095	22.8311
hsa04080:Neuroactive ligand-receptor interaction	33	0.0150623	0.0258557	MCHR1, C3AR1, THRB, GRIK2, ADORA2A, TACR1, PTH1R, F2RL1, LPAR3, OXTR, GABBR2, S1PR3, HCRTR1, PTGIR, PRSS3, ADRA2A, CHRNA1, GHR, GRID1, GABRE, GLRB, C5AR1, PTGER3, GABRA5, GRIA4, NTSR1, GRM4, ADRB2, CHRM2, GRIA1, ADRA1B, HTR2B, ADRA1D	560	277	6879	1.46343	0.99913	0.203328	29.1233
hsa05150:Staphylococcus aureus infection	10	0.00456433	0.0284752	C3AR1, C5AR1, CFH, C1R, CFI, C1S, C2, CFD, HLA-DMA, SELPLG	560	54	6879	2.2748	0.999578	0.215606	31.5873
hsa05202:Transcriptional misregulation in cancer	22	0.0100415	0.0288976	MEF2C, PLAT, SLC45A3, WNT16, LMO2, BAIAP3, PDGFA, CXCL8, FOXO1, ZBTB16, NR4A3, HMGA2, MMP3, DDIT3, NUPR1, ID2, LYL1, ETV1, RUNX1, IGFBP3, PLAU, ETV4	560	167	6879	1.61824	0.999625	0.212609	31.9771
hsa04024:cAMP signaling pathway	25	0.0114108	0.0303226	ORAI1, VAV3, PTGER3, ADCY7, ADORA2A, OXTR, PDE3A, GABBR2, GRIA4, SOX9, MYL9, AMH, FOS, ADRB2, PLCE1, BDNF, RAC2, CAMK4, CHRM2, GRIA1, RRAS2, CREB3L1, RAPGEF4, CAMK2B, CACNA1D	560	198	6879	1.551	0.999747	0.216213	33.2771
hsa05412:Arrhythmogenic right ventricular cardiomyopathy (ARVC)	11	0.00502077	0.0427418	TCF7, ITGA6, ITGB8, CACNG7, ITGB4, SGCD, CACNG4, ITGA10, ITGA2, CDH2, CACNA1D	560	67	6879	2.01676	0.999992	0.285183	43.6737
hsa04014:Ras signaling pathway	27	0.0123237	0.0436698	FGF5, FGFR3, PDGFA, PGF, FGF14, EFNA3, FGF13, PAK6, RAC2, GAB2, RASGRP3, RASGRP1, RASGRP2, ANGPT1, PDGFD, ANGPT2, SHC4, HGF, LAT, VEGFD, PLCE1, RASGRF2, RRAS2, RIN1, PLA2G4C, PLA2G3, NGF	560	226	6879	1.46755	0.999994	0.283696	44.387
hsa05219:Bladder cancer	8	0.00365147	0.044991	CCND1, FGFR3, CXCL8, HBEGF, THBS1, DAPK2, MMP1, DAPK1	560	41	6879	2.39686	0.999996	0.284436	45.3882
